# Supplementary material for: 4-(Methyl­sulfon­yl)piperazin-1-ium chloride
Source: Acta Crystallogr Sect E Struct Rep Online. 2010 Jan 16;66(Pt 2):o361–2. doi: 10.1107/S1600536810001224 (PMC2979749; doi:10.1107/S1600536810001224)
Supplement: Supplementary file 2 [file e-66-0o361-Isup2.hkl]

# 
# h,k,l, Fc-squared, Fo-squared, sigma(Fo-squared) and status flag 
# 
data_I
_shelx_title ' mo_hsy6_0m in P2(1)/m (100K)' 
_shelx_refln_list_code          4 
_shelx_F_calc_maximum       88.84 
_exptl_crystal_F_000       212.00 
_reflns_d_resolution_high  0.5520 
 
loop_ 
 _symmetry_equiv_pos_as_xyz 
 'x, y, z' 
 '-x, y+1/2, -z' 
 '-x, -y, -z' 
 'x, -y-1/2, z' 
 
_cell_length_a     6.0231 
_cell_length_b     9.1097 
_cell_length_c     7.9852 
_cell_angle_alpha  90.000 
_cell_angle_beta  100.700 
_cell_angle_gamma  90.000 
 
_shelx_F_squared_multiplier     1.000 
 
loop_ 
 _refln_index_h 
 _refln_index_k 
 _refln_index_l 
 _refln_F_squared_calc 
 _refln_F_squared_meas 
 _refln_F_squared_sigma 
 _refln_observed_status 
   1   0   0       11.94        5.46      0.73 o 
   2   0   0     7891.74     7523.71    172.02 o 
   3   0   0      292.27      263.90      7.02 o 
   4   0   0      121.34      132.42      2.94 o 
   5   0   0      394.44      401.67      4.35 o 
   6   0   0       18.13       20.31      0.88 o 
   7   0   0      129.63      132.29      2.40 o 
   8   0   0       70.80       67.14      1.75 o 
   9   0   0        5.30        5.32      1.79 o 
  10   0   0       74.12       74.45      2.58 o 
   1   1   0     3110.14     3149.62     72.54 o 
   2   1   0     1146.78     1251.71     20.27 o 
   3   1   0      449.12      513.66      7.02 o 
   4   1   0      110.46      123.84      1.98 o 
   5   1   0       20.47       24.55      0.55 o 
   6   1   0        0.07       -0.21      0.21 o 
   7   1   0        6.55        5.99      0.42 o 
   8   1   0       13.79       12.61      0.63 o 
   9   1   0       17.51       20.21      1.00 o 
  10   1   0        1.89        2.25      0.58 o 
   0   2   0     6648.99     6346.73    143.48 o 
   1   2   0      473.26      486.52     11.39 o 
   2   2   0     1484.63     1494.85     24.16 o 
   3   2   0      812.39      812.21     10.77 o 
   4   2   0        2.95        1.61      0.31 o 
   5   2   0      315.83      331.08      2.78 o 
   6   2   0      263.74      265.95      2.29 o 
   7   2   0       85.84       90.61      1.19 o 
   8   2   0      355.36      352.69      3.42 o 
   9   2   0        0.54        0.95      0.45 o 
  10   2   0      150.34      149.00      3.74 o 
   1   3   0      947.71      976.73     19.77 o 
   2   3   0       52.33       57.34      1.51 o 
   3   3   0       46.28       45.56      1.04 o 
   4   3   0       20.42       17.82      0.45 o 
   5   3   0       94.73       86.05      0.99 o 
   6   3   0       35.56       31.63      0.69 o 
   7   3   0      198.11      192.47      1.98 o 
   8   3   0        3.64        3.84      0.43 o 
   9   3   0       27.24       27.30      0.98 o 
  10   3   0        6.23        8.16      1.15 o 
   0   4   0      489.80      450.70     11.14 o 
   1   4   0      461.00      473.47      6.70 o 
   2   4   0      201.33      185.83      3.48 o 
   3   4   0      711.21      707.76      7.06 o 
   4   4   0       69.60       68.16      0.98 o 
   5   4   0      186.46      196.55      1.72 o 
   6   4   0      561.41      553.96      4.64 o 
   7   4   0       57.37       58.47      0.99 o 
   8   4   0      637.35      637.66      7.81 o 
   9   4   0        9.79        9.13      0.91 o 
  10   4   0      196.07      194.81      3.43 o 
   1   5   0        8.11        9.63      1.11 o 
   2   5   0       65.74       69.04      1.20 o 
   3   5   0        0.19        0.04      0.16 o 
   4   5   0       29.37       27.86      0.63 o 
   5   5   0       29.90       27.70      0.66 o 
   6   5   0       17.85       16.98      0.69 o 
   7   5   0       81.73       80.08      1.57 o 
   8   5   0        3.32        3.78      0.76 o 
   9   5   0        5.84        5.83      1.26 o 
  10   5   0        2.49        2.79      0.78 o 
   0   6   0     3578.77     3583.62     81.38 o 
   1   6   0       73.16       72.90      1.40 o 
   2   6   0     1206.92     1184.87     21.17 o 
   3   6   0      308.58      301.05      3.37 o 
   4   6   0       14.42       14.66      0.51 o 
   5   6   0      251.93      246.19      2.58 o 
   6   6   0       73.47       74.29      1.26 o 
   7   6   0       80.45       79.97      1.68 o 
   8   6   0      134.51      128.99      2.50 o 
   9   6   0        0.07        0.65      0.64 o 
   1   7   0      692.20      718.09      7.41 o 
   2   7   0      180.18      181.77      2.01 o 
   3   7   0      167.05      161.12      2.08 o 
   4   7   0       24.05       24.53      0.84 o 
   5   7   0       21.58       20.52      0.66 o 
   6   7   0        0.99        0.93      0.34 o 
   7   7   0       22.57       22.30      1.05 o 
   8   7   0        9.61       11.14      0.86 o 
   9   7   0       25.01       27.96      2.04 o 
   0   8   0     3158.01     3136.23     72.08 o 
   1   8   0       16.74       19.44      0.86 o 
   2   8   0     1139.92     1134.73     10.26 o 
   3   8   0      162.22      159.79      2.12 o 
   4   8   0       27.04       25.67      0.80 o 
   5   8   0      216.80      208.15      2.88 o 
   6   8   0       16.22       16.07      0.88 o 
   7   8   0       63.71       61.92      2.06 o 
   8   8   0       44.60       46.16      1.91 o 
   9   8   0        2.82        2.30      0.92 o 
   1   9   0       61.40       59.88      1.31 o 
   2   9   0       67.13       65.28      1.12 o 
   3   9   0       23.15       21.42      0.93 o 
   4   9   0       18.28       16.96      1.00 o 
   5   9   0        0.61        0.37      0.36 o 
   6   9   0        2.56        3.20      0.78 o 
   7   9   0        4.69        5.15      0.78 o 
   8   9   0        5.94        6.39      1.20 o 
   0  10   0      372.59      369.22      6.20 o 
   1  10   0       82.81       87.47      1.40 o 
   2  10   0      148.48      145.59      3.28 o 
   3  10   0      230.95      229.09      3.25 o 
   4  10   0        5.74        5.82      0.55 o 
   5  10   0       75.41       74.16      2.06 o 
   6  10   0      170.47      167.43      2.97 o 
   7  10   0       20.73       22.27      1.25 o 
   8  10   0      226.14      222.66      4.60 o 
   1  11   0       94.23       99.02      1.57 o 
   2  11   0        0.06       -0.10      0.36 o 
   3  11   0        5.75        5.20      0.51 o 
   4  11   0        8.60       10.26      1.31 o 
   5  11   0       30.03       29.76      1.42 o 
   6  11   0       19.36       19.89      1.51 o 
   7  11   0       95.67       98.30      3.44 o 
   0  12   0      183.46      190.69      3.47 o 
   1  12   0       65.49       65.79      1.22 o 
   2  12   0       81.92       83.71      1.87 o 
   3  12   0      159.24      160.60      2.87 o 
   4  12   0        2.53        2.08      1.04 o 
   5  12   0       41.50       40.27      2.19 o 
   6  12   0      118.11      116.23      3.26 o 
   7  12   0       14.21       14.51      1.26 o 
   1  13   0       14.21       15.13      1.12 o 
   2  13   0       14.58       14.11      0.87 o 
   3  13   0        9.65        9.36      0.81 o 
   4  13   0        7.13        5.58      1.08 o 
   5  13   0        0.23       -0.29      0.64 o 
   6  13   0        1.52        1.49      0.71 o 
   0  14   0      678.50      684.86     14.74 o 
   1  14   0        4.41        3.67      0.94 o 
   2  14   0      272.03      279.85      6.78 o 
   3  14   0       34.31       35.76      1.40 o 
   4  14   0        7.25        8.59      1.45 o 
   5  14   0       51.84       51.31      1.78 o 
   1  15   0      112.31      121.42      2.66 o 
   2  15   0       37.55       38.70      2.01 o 
   3  15   0       26.22       28.20      1.35 o 
   4  15   0        4.91        4.57      0.83 o 
   0  16   0      300.05      331.63      8.04 o 
   1  16   0        2.67        2.78      0.63 o 
   2  16   0      115.96      118.81      2.70 o 
 -10   0   1        0.27        0.55      0.74 o 
  -9   0   1        1.52        2.00      0.70 o 
  -8   0   1       25.30       25.72      1.17 o 
  -7   0   1       73.85       74.66      1.68 o 
  -6   0   1      199.58      201.54      2.96 o 
  -5   0   1       24.87       22.52      0.69 o 
  -4   0   1      116.09      113.63      3.66 o 
  -3   0   1      214.30      241.94      6.43 o 
  -2   0   1       25.38       24.12      1.15 o 
  -1   0   1        2.32        2.02      0.24 o 
   0   0   1      181.77      190.92      4.47 o 
   2   0   1      698.80      738.61     17.37 o 
   3   0   1       10.22       14.39      0.85 o 
   4   0   1      201.34      237.20      4.65 o 
   5   0   1      157.05      159.93      2.15 o 
   6   0   1       10.60       14.55      0.70 o 
   7   0   1       20.37       21.43      1.03 o 
   8   0   1        1.94        1.83      0.65 o 
   9   0   1        0.95       -0.87      0.87 o 
  10   0   1        0.13       -0.35      0.79 o 
 -10   1   1      106.44      108.82      1.87 o 
  -9   1   1      136.58      146.72      2.04 o 
  -8   1   1       74.83       76.27      1.27 o 
  -7   1   1      317.15      315.69      2.85 o 
  -6   1   1      107.96      117.09      1.27 o 
  -5   1   1       26.66       23.74      0.53 o 
  -4   1   1     1297.64     1348.61     12.07 o 
  -3   1   1      280.16      293.92      4.23 o 
  -2   1   1     1692.31     1723.53     27.59 o 
  -1   1   1      677.29      768.62     21.28 o 
   0   1   1        0.59       -0.51      0.51 o 
   1   1   1     3545.02     3585.86     82.56 o 
   3   1   1     2766.05     2907.56     36.77 o 
   4   1   1      558.48      557.63      6.62 o 
   5   1   1      175.52      198.33      1.76 o 
   6   1   1      375.53      386.52      3.27 o 
   7   1   1      131.16      133.77      1.70 o 
   8   1   1       36.85       38.07      1.34 o 
   9   1   1      141.24      148.11      2.38 o 
  10   1   1       10.58        9.54      1.14 o 
 -10   2   1        1.47        1.35      0.51 o 
  -9   2   1        0.01        0.20      0.44 o 
  -8   2   1        5.46        6.08      0.49 o 
  -7   2   1        4.18        4.83      0.37 o 
  -6   2   1        1.65        2.18      0.27 o 
  -5   2   1       27.11       25.72      0.55 o 
  -4   2   1       35.69       32.12      0.69 o 
  -3   2   1        1.33        0.29      0.24 o 
  -2   2   1       33.03       36.82      1.03 o 
  -1   2   1        9.47        3.99      0.32 o 
   0   2   1       16.95        8.46      0.53 o 
   1   2   1      212.60      230.67      5.29 o 
   2   2   1        4.89       -0.06      0.35 o 
   3   2   1       55.43       58.97      1.44 o 
   4   2   1        0.10        0.18      0.17 o 
   5   2   1       11.48       11.68      0.41 o 
   6   2   1       25.47       27.35      0.66 o 
   7   2   1       19.39       19.51      0.69 o 
   8   2   1        6.56        7.05      0.56 o 
   9   2   1       10.58       10.13      0.75 o 
  10   2   1        2.51        3.25      0.60 o 
 -10   3   1      118.88      124.31      3.22 o 
  -9   3   1      161.80      159.37      2.53 o 
  -8   3   1       10.26       10.40      0.54 o 
  -7   3   1      646.79      643.44      4.81 o 
  -6   3   1      278.64      279.44      2.35 o 
  -5   3   1      696.63      667.76      4.77 o 
  -4   3   1      594.43      596.16      5.61 o 
  -3   3   1       33.63       26.75      2.43 o 
  -2   3   1      382.98      357.01      6.26 o 
  -1   3   1      405.04      408.73      5.66 o 
   0   3   1      603.79      612.66     14.32 o 
   1   3   1      740.19      728.08     17.14 o 
   2   3   1      181.59      194.35      3.85 o 
   3   3   1      586.81      590.06      6.64 o 
   4   3   1     1193.83     1183.90      8.80 o 
   5   3   1       66.04       70.41      1.14 o 
   6   3   1      559.91      570.87      4.81 o 
   7   3   1       45.78       47.65      1.00 o 
   8   3   1        5.80        5.45      0.51 o 
   9   3   1      155.03      164.00      2.89 o 
  10   3   1       19.24       18.95      1.35 o 
 -10   4   1        6.70        7.25      0.96 o 
  -9   4   1        0.46        0.88      0.73 o 
  -8   4   1        0.20        0.04      0.49 o 
  -7   4   1        7.83        8.38      0.63 o 
  -6   4   1       50.02       48.50      1.02 o 
  -5   4   1       15.82       15.36      0.50 o 
  -4   4   1      260.07      253.99      2.49 o 
  -3   4   1       77.76       81.88      1.19 o 
  -2   4   1      154.02      161.71      2.60 o 
  -1   4   1       17.40       19.20      0.78 o 
   0   4   1       18.91        9.96      0.84 o 
   1   4   1       51.87       58.59      1.29 o 
   2   4   1      169.46      178.03      3.68 o 
   3   4   1      117.33      117.50      1.82 o 
   4   4   1       21.07       23.90      0.61 o 
   5   4   1        5.68        5.75      0.32 o 
   6   4   1       62.16       60.54      0.98 o 
   7   4   1       23.99       23.00      0.70 o 
   8   4   1       13.74       12.16      0.70 o 
   9   4   1       25.49       27.25      1.35 o 
  10   4   1        7.37        8.22      1.06 o 
 -10   5   1       94.60       97.89      2.33 o 
  -9   5   1      131.49      131.97      2.70 o 
  -8   5   1       15.99       16.21      1.06 o 
  -7   5   1      453.31      445.58      6.10 o 
  -6   5   1      194.86      197.10      2.17 o 
  -5   5   1      381.72      364.70      3.29 o 
  -4   5   1      625.29      615.79      5.65 o 
  -3   5   1        1.79        2.06      0.24 o 
  -2   5   1      466.25      437.98      6.15 o 
  -1   5   1      338.05      332.28      6.01 o 
   0   5   1      142.45      138.44      3.02 o 
   1   5   1      814.50      851.93     11.77 o 
   2   5   1      169.54      180.30      2.10 o 
   3   5   1      759.33      735.87      7.06 o 
   4   5   1      807.89      790.49      6.61 o 
   5   5   1       92.26       91.04      1.31 o 
   6   5   1      405.75      407.89      3.76 o 
   7   5   1       41.31       45.06      1.20 o 
   8   5   1        6.61        7.28      0.81 o 
   9   5   1      117.89      124.59      4.30 o 
  10   5   1       14.79       14.36      1.99 o 
 -10   6   1        0.43       -0.80      0.80 o 
  -9   6   1        0.21       -0.11      0.62 o 
  -8   6   1        7.55        6.18      0.75 o 
  -7   6   1       14.32       15.48      0.85 o 
  -6   6   1       29.37       31.14      0.89 o 
  -5   6   1       13.39       12.21      0.52 o 
  -4   6   1        1.01        0.41      0.27 o 
  -3   6   1       10.62       10.05      0.37 o 
  -2   6   1        0.16        0.09      0.19 o 
  -1   6   1        0.02       -0.03      0.14 o 
   0   6   1        9.79       11.15      0.47 o 
   1   6   1      111.56      131.18      1.61 o 
   2   6   1       29.14       26.34      0.58 o 
   3   6   1        7.97        8.19      0.42 o 
   4   6   1       26.64       24.05      0.59 o 
   5   6   1       28.15       29.41      0.77 o 
   6   6   1       19.65       21.27      0.78 o 
   7   6   1       13.38       13.80      0.82 o 
   8   6   1        4.66        6.05      0.76 o 
   9   6   1        3.83        4.35      0.92 o 
  -9   7   1       81.55       82.70      2.02 o 
  -8   7   1       61.76       62.20      1.67 o 
  -7   7   1      158.89      158.11      2.67 o 
  -6   7   1       40.17       39.62      0.98 o 
  -5   7   1        4.37        4.61      0.37 o 
  -4   7   1      685.72      683.53      7.13 o 
  -3   7   1      104.77      102.17      1.47 o 
  -2   7   1      683.78      678.69      7.13 o 
  -1   7   1      317.33      313.97      3.57 o 
   0   7   1       17.39       13.42      0.55 o 
   1   7   1     1155.27     1172.06     10.45 o 
   2   7   1      109.51      113.77      1.55 o 
   3   7   1     1184.84     1146.94     11.31 o 
   4   7   1      293.08      285.84      3.46 o 
   5   7   1       83.35       79.88      1.55 o 
   6   7   1      210.42      207.48      2.39 o 
   7   7   1       89.94       88.28      1.71 o 
   8   7   1       28.50       28.15      1.27 o 
   9   7   1       79.60       81.55      1.89 o 
  -9   8   1        1.34        0.51      0.78 o 
  -8   8   1        9.70        9.31      1.03 o 
  -7   8   1       39.05       36.60      1.13 o 
  -6   8   1       74.78       72.67      1.60 o 
  -5   8   1       17.76       19.03      0.85 o 
  -4   8   1       30.77       29.57      0.83 o 
  -3   8   1       21.60       19.95      0.61 o 
  -2   8   1        0.09       -0.20      0.25 o 
  -1   8   1        0.00        0.20      0.25 o 
   0   8   1       11.40       12.22      0.63 o 
   1   8   1      124.45      132.94      1.74 o 
   2   8   1       75.08       71.99      1.30 o 
   3   8   1        5.61        5.16      0.41 o 
   4   8   1       34.45       33.59      1.29 o 
   5   8   1       44.86       42.86      1.20 o 
   6   8   1        3.14        2.63      0.47 o 
   7   8   1        7.55        7.52      0.81 o 
   8   8   1        0.50        0.73      0.90 o 
   9   8   1        0.58        1.42      1.33 o 
  -9   9   1       65.70       68.42      2.46 o 
  -8   9   1       26.61       25.48      1.62 o 
  -7   9   1      177.39      172.26      3.92 o 
  -6   9   1       53.62       53.40      1.51 o 
  -5   9   1       58.98       58.25      1.35 o 
  -4   9   1      372.66      364.33      4.28 o 
  -3   9   1       15.27       15.67      0.65 o 
  -2   9   1      307.62      308.23      5.42 o 
  -1   9   1      162.33      174.55      2.71 o 
   0   9   1       28.93       29.68      0.93 o 
   1   9   1      518.14      526.06      5.64 o 
   2   9   1       73.85       75.83      2.35 o 
   3   9   1      504.28      483.71      5.97 o 
   4   9   1      300.40      290.31      3.63 o 
   5   9   1       39.93       38.20      1.15 o 
   6   9   1      180.86      179.42      2.83 o 
   7   9   1       49.97       50.90      1.63 o 
   8   9   1        9.69       10.83      1.20 o 
  -8  10   1        0.41        0.02      0.71 o 
  -7  10   1        0.16        0.58      0.56 o 
  -6  10   1        5.06        4.57      0.66 o 
  -5  10   1        5.48        5.49      0.61 o 
  -4  10   1       41.72       41.99      1.50 o 
  -3  10   1        3.54        4.20      0.37 o 
  -2  10   1        7.70        8.25      0.66 o 
  -1  10   1        0.46       -0.20      0.32 o 
   0  10   1        0.49        0.89      0.30 o 
   1  10   1        4.14        3.61      0.40 o 
   2  10   1       10.60       11.82      0.63 o 
   3  10   1       13.09       12.42      0.71 o 
   4  10   1        3.18        4.56      0.70 o 
   5  10   1        0.08        0.14      0.42 o 
   6  10   1       14.88       14.87      1.03 o 
   7  10   1       11.06       12.58      1.01 o 
   8  10   1        2.92        1.63      0.85 o 
  -8  11   1        0.96        1.56      0.80 o 
  -7  11   1      218.44      214.23      4.84 o 
  -6  11   1      106.68      101.37      2.23 o 
  -5  11   1      241.87      242.37      3.66 o 
  -4  11   1      184.96      183.56      3.62 o 
  -3  11   1        4.14        3.67      0.46 o 
  -2  11   1      130.71      134.53      2.51 o 
  -1  11   1      130.07      129.28      2.18 o 
   0  11   1       98.25      101.79      1.49 o 
   1  11   1      182.58      187.76      2.83 o 
   2  11   1       10.04       10.03      0.99 o 
   3  11   1      115.46      116.00      2.12 o 
   4  11   1      300.00      303.80      4.83 o 
   5  11   1       24.80       26.92      1.47 o 
   6  11   1      158.26      153.25      4.28 o 
   7  11   1        7.58        8.15      1.01 o 
  -7  12   1        2.01        2.44      0.79 o 
  -6  12   1        8.53        8.87      1.50 o 
  -5  12   1        1.02        1.49      0.91 o 
  -4  12   1       42.00       41.67      1.49 o 
  -3  12   1        2.15        2.49      0.48 o 
  -2  12   1        3.19        3.45      0.64 o 
  -1  12   1        1.17        1.17      0.41 o 
   0  12   1        1.72        1.80      0.34 o 
   1  12   1        0.03       -0.13      0.31 o 
   2  12   1        7.82        7.23      0.60 o 
   3  12   1        6.90        7.66      1.49 o 
   4  12   1        0.57        0.76      0.56 o 
   5  12   1        0.09       -0.01      0.60 o 
   6  12   1       21.35       22.84      1.41 o 
   7  12   1        9.44        7.52      1.05 o 
  -6  13   1       31.78       33.31      2.69 o 
  -5  13   1       39.68       38.96      1.52 o 
  -4  13   1      150.72      150.12      9.34 o 
  -3  13   1        2.49        3.20      0.54 o 
  -2  13   1      112.14      115.93      2.36 o 
  -1  13   1       77.47       81.07      1.67 o 
   0  13   1       15.50       16.62      0.89 o 
   1  13   1      201.55      208.12      3.77 o 
   2  13   1       25.52       26.36      1.88 o 
   3  13   1      202.07      205.43      4.02 o 
   4  13   1      130.89      134.18      3.36 o 
   5  13   1       30.69       31.20      2.96 o 
   6  13   1       72.47       74.41      3.49 o 
  -5  14   1        4.73        5.74      1.45 o 
  -4  14   1        5.67        5.24      0.77 o 
  -3  14   1        3.76        3.34      0.81 o 
  -2  14   1        0.32        0.88      1.02 o 
  -1  14   1        1.24        1.24      0.80 o 
   0  14   1        2.82        3.17      0.56 o 
   1  14   1       40.76       43.53      1.47 o 
   2  14   1       23.35       24.82      1.21 o 
   3  14   1        4.82        5.36      0.77 o 
   4  14   1       15.72       14.73      1.17 o 
   5  14   1        8.56       10.47      1.14 o 
  -4  15   1       93.72      100.91      6.01 o 
  -3  15   1       13.90       15.97      2.08 o 
  -2  15   1       75.08       75.03      3.23 o 
  -1  15   1       32.93       37.97      1.31 o 
   0  15   1        0.39       -0.46      0.46 o 
   1  15   1      163.11      173.38      3.46 o 
   2  15   1       40.17       38.44      1.50 o 
   3  15   1      201.33      209.47      4.23 o 
   4  15   1       49.18       51.72      1.94 o 
  -2  16   1        0.35       -0.67      0.90 o 
  -1  16   1        0.73        0.91      0.87 o 
   0  16   1        0.68        0.33      0.55 o 
   1  16   1       18.78       21.08      1.81 o 
   2  16   1        6.58        6.31      0.83 o 
 -10   0   2       16.79       18.34      2.27 o 
  -9   0   2       18.24       16.68      1.18 o 
  -8   0   2      389.50      385.75      5.89 o 
  -7   0   2        0.04        0.44      0.47 o 
  -6   0   2     1459.91     1481.15     14.26 o 
  -5   0   2       27.93       33.60      1.37 o 
  -4   0   2     1277.85     1305.33     16.83 o 
  -3   0   2     1041.61     1077.41     24.84 o 
  -2   0   2       10.32        7.79      0.59 o 
  -1   0   2     5560.68     5659.83    127.10 o 
   0   0   2      930.56      941.61     21.34 o 
   1   0   2     1425.08     1541.38     35.03 o 
   2   0   2      339.72      311.19      8.01 o 
   4   0   2       98.68       76.89      4.89 o 
   5   0   2      291.60      311.93      4.35 o 
   6   0   2        6.22        7.73      0.64 o 
   7   0   2      177.53      193.29      3.05 o 
   8   0   2      146.99      141.09      2.91 o 
   9   0   2       56.14       59.05      3.28 o 
  10   0   2      209.76      224.63      7.21 o 
 -10   1   2       14.77       15.17      1.20 o 
  -9   1   2        0.11       -0.05      0.40 o 
  -8   1   2       11.22       11.76      0.91 o 
  -7   1   2      104.11      104.83      1.41 o 
  -6   1   2        0.18        0.41      0.25 o 
  -5   1   2       94.47       89.98      1.06 o 
  -4   1   2       50.30       50.34      0.81 o 
  -3   1   2        1.92        3.25      0.39 o 
  -2   1   2      215.85      232.27      4.03 o 
  -1   1   2       28.26       34.07      1.20 o 
   0   1   2      270.70      288.31      4.86 o 
   1   1   2      425.09      261.19      6.59 o 
   2   1   2      224.18      219.70     24.77 o 
   3   1   2       42.75       49.50      1.14 o 
   4   1   2        1.17        2.05      0.35 o 
   5   1   2       14.89       13.04      0.66 o 
   6   1   2        2.37        1.03      0.30 o 
   7   1   2       34.08       31.31      1.06 o 
   8   1   2       25.20       24.85      1.01 o 
   9   1   2        5.79        6.38      0.68 o 
  10   1   2        2.24        1.28      0.59 o 
 -10   2   2       28.73       28.71      1.35 o 
  -9   2   2       60.48       60.22      1.31 o 
  -8   2   2      267.20      273.08      2.97 o 
  -7   2   2       28.13       28.66      0.70 o 
  -6   2   2      655.38      670.21      4.86 o 
  -5   2   2       32.97       34.68      0.58 o 
  -4   2   2      698.94      707.25      6.57 o 
  -3   2   2      794.66      780.04     10.25 o 
  -2   2   2       16.00       14.14      0.57 o 
  -1   2   2     1379.93     1387.01     18.06 o 
   0   2   2     3400.07     3458.83     45.37 o 
   1   2   2       77.88       12.47      0.89 o 
   2   2   2     2137.47     2104.54     48.13 o 
   3   2   2       82.26       83.50      1.57 o 
   4   2   2      468.65      471.40      4.04 o 
   5   2   2      313.04      321.76      2.73 o 
   6   2   2       40.98       42.49      0.82 o 
   7   2   2      376.41      386.15      3.62 o 
   8   2   2       27.10       27.31      1.01 o 
   9   2   2       99.15      102.59      2.45 o 
  10   2   2       74.76       73.20      1.86 o 
 -10   3   2        7.25        7.47      0.91 o 
  -9   3   2        0.83        0.46      0.58 o 
  -8   3   2       15.73       15.74      0.68 o 
  -7   3   2        0.05       -0.20      0.27 o 
  -6   3   2       11.10        9.56      0.39 o 
  -5   3   2       13.83       13.97      0.42 o 
  -4   3   2       51.88       55.15      1.48 o 
  -3   3   2       18.55       21.56      0.65 o 
  -2   3   2      611.24      661.18      8.71 o 
  -1   3   2      101.46      110.48      2.23 o 
   0   3   2      819.96      933.33     12.50 o 
   1   3   2      913.47      900.85    110.76 o 
   2   3   2        2.55        2.95      0.42 o 
   3   3   2      349.93      361.99      3.59 o 
   4   3   2        0.20        0.15      0.20 o 
   5   3   2        8.30        9.53      0.42 o 
   6   3   2       26.88       26.94      0.79 o 
   7   3   2        1.61        1.52      0.40 o 
   8   3   2        2.94        2.67      0.49 o 
   9   3   2       45.95       49.24      1.30 o 
  10   3   2        1.10        0.84      0.70 o 
 -10   4   2       39.98       40.01      2.12 o 
  -9   4   2       88.62       93.65      2.18 o 
  -8   4   2      197.46      195.57      3.76 o 
  -7   4   2       74.15       73.74      1.47 o 
  -6   4   2      296.23      297.08      3.36 o 
  -5   4   2       29.68       31.16      0.69 o 
  -4   4   2      376.86      373.01      3.49 o 
  -3   4   2      411.62      399.37      3.87 o 
  -2   4   2       31.66       32.96      0.89 o 
  -1   4   2      105.04       65.76      6.35 o 
   0   4   2     3710.89     3824.45     96.94 o 
   2   4   2     3121.90     3177.40     27.09 o 
   3   4   2       73.63       70.68      0.85 o 
   4   4   2      753.10      750.67      5.81 o 
   5   4   2      307.42      297.64      2.71 o 
   6   4   2       80.43       80.46      1.19 o 
   7   4   2      520.59      512.95      4.56 o 
   8   4   2        0.19       -0.40      0.41 o 
   9   4   2      121.82      121.37      3.80 o 
  10   4   2       15.33       15.51      1.26 o 
 -10   5   2        9.70       10.78      1.02 o 
  -9   5   2        1.52        2.20      0.70 o 
  -8   5   2        3.17        3.35      0.60 o 
  -7   5   2        9.71        8.56      0.65 o 
  -6   5   2        4.95        3.59      0.46 o 
  -5   5   2        0.28       -0.23      0.23 o 
  -4   5   2       33.05       32.84      0.67 o 
  -3   5   2        5.01        4.66      0.28 o 
  -2   5   2      237.81      267.01      3.04 o 
  -1   5   2       25.92       37.92      1.01 o 
   0   5   2      128.80      151.24      2.12 o 
   1   5   2      223.33      267.78      2.68 o 
   2   5   2        4.34        2.59      0.36 o 
   3   5   2      124.84      129.70      1.43 o 
   4   5   2        0.43        0.37      0.24 o 
   5   5   2        1.14        1.66      0.33 o 
   6   5   2        9.53        9.45      0.53 o 
   7   5   2        0.00        0.48      0.40 o 
   8   5   2        0.03       -0.57      0.64 o 
   9   5   2       20.27       18.90      1.53 o 
 -10   6   2       19.60       19.27      1.83 o 
  -9   6   2       23.66       23.77      1.29 o 
  -8   6   2      245.10      244.74      3.79 o 
  -7   6   2        5.26        4.61      0.61 o 
  -6   6   2      676.78      661.44      6.38 o 
  -5   6   2       25.55       25.84      0.76 o 
  -4   6   2      515.91      501.04      4.44 o 
  -3   6   2      485.56      477.44      4.39 o 
  -2   6   2        3.56        4.81      0.44 o 
  -1   6   2      907.84      919.65     15.41 o 
   1   6   2      206.63      188.27      2.35 o 
   2   6   2      592.42      599.19      5.55 o 
   3   6   2       31.59       31.33      0.75 o 
   4   6   2      218.98      214.26      2.20 o 
   5   6   2      195.55      190.43      2.15 o 
   6   6   2       19.82       21.16      0.74 o 
   7   6   2      187.93      187.10      2.78 o 
   8   6   2       43.15       45.42      1.49 o 
   9   6   2       50.72       53.64      2.83 o 
  -9   7   2        0.21        0.64      0.86 o 
  -8   7   2       14.49       14.09      0.94 o 
  -7   7   2       95.23       92.87      1.81 o 
  -6   7   2        0.07        0.35      0.33 o 
  -5   7   2       89.10       83.77      1.32 o 
  -4   7   2       30.03       31.48      0.66 o 
  -3   7   2        0.25        0.06      0.19 o 
  -2   7   2        5.78        5.26      0.39 o 
  -1   7   2       13.50       14.12      0.60 o 
   0   7   2      121.45      121.91      3.67 o 
   1   7   2      134.76      135.46      1.62 o 
   2   7   2       48.60       44.65      0.83 o 
   3   7   2       39.06       37.58      0.84 o 
   4   7   2        3.91        3.53      0.41 o 
   5   7   2       11.91       11.62      0.70 o 
   6   7   2        5.08        5.25      0.48 o 
   7   7   2       30.68       27.27      1.05 o 
   8   7   2       27.34       24.39      1.07 o 
   9   7   2       12.43       15.16      1.85 o 
  -9   8   2       10.88       10.41      0.84 o 
  -8   8   2      196.18      195.53      3.10 o 
  -7   8   2        0.18        0.04      0.67 o 
  -6   8   2      658.97      648.27      6.27 o 
  -5   8   2        8.04        8.28      0.70 o 
  -4   8   2      450.84      440.66      5.40 o 
  -3   8   2      325.93      323.98      3.66 o 
  -2   8   2        1.24        1.25      0.29 o 
  -1   8   2      888.98      873.64     10.26 o 
   0   8   2      226.12      226.27      3.23 o 
   1   8   2      216.26      208.32      2.33 o 
   2   8   2      175.65      176.43      2.54 o 
   3   8   2       38.05       39.14      0.95 o 
   4   8   2       85.02       87.25      1.80 o 
   5   8   2      151.94      149.06      3.26 o 
   6   8   2        5.25        4.41      0.66 o 
   7   8   2      100.17       93.79      2.59 o 
   8   8   2       74.03       67.89      3.18 o 
  -9   9   2        0.04       -0.02      0.76 o 
  -8   9   2        0.54        1.07      0.72 o 
  -7   9   2       22.82       20.90      1.38 o 
  -6   9   2        0.90        1.18      0.48 o 
  -5   9   2       13.04       11.87      0.70 o 
  -4   9   2       24.52       24.93      1.52 o 
  -3   9   2        0.92        0.64      0.28 o 
  -2   9   2       39.20       38.55      1.11 o 
  -1   9   2        0.29        0.29      0.25 o 
   0   9   2        0.09       -0.25      0.41 o 
   1   9   2        0.61        0.17      0.24 o 
   2   9   2        6.13        4.90      0.46 o 
   3   9   2        0.44        0.90      0.37 o 
   4   9   2        1.94        1.82      0.45 o 
   5   9   2        1.36        1.37      0.44 o 
   6   9   2        0.47        0.94      0.58 o 
   7   9   2        7.14        8.11      0.88 o 
   8   9   2        2.66        1.14      0.82 o 
  -8  10   2       83.58       84.87      2.62 o 
  -7  10   2       19.98       20.38      1.36 o 
  -6  10   2      155.54      149.68      3.25 o 
  -5  10   2       14.85       15.27      0.82 o 
  -4  10   2      160.89      153.26      2.71 o 
  -3  10   2      206.28      209.86      2.89 o 
  -2  10   2        3.47        3.30      0.48 o 
  -1  10   2      170.11      163.99      2.49 o 
   0  10   2      568.59      583.68      7.43 o 
   1  10   2        8.89        8.52      0.66 o 
   2  10   2      717.36      722.12      8.51 o 
   3  10   2       19.10       18.74      1.11 o 
   4  10   2      220.99      217.78      3.42 o 
   5  10   2      116.05      119.23      6.88 o 
   6  10   2       21.82       22.03      1.54 o 
   7  10   2      186.62      184.24      4.45 o 
   8  10   2        1.45        1.42      0.83 o 
  -8  11   2        7.10        6.86      1.04 o 
  -7  11   2        0.27        0.42      0.69 o 
  -6  11   2        1.92        1.89      0.57 o 
  -5  11   2        9.64        8.67      0.73 o 
  -4  11   2        1.07        1.01      0.44 o 
  -3  11   2        3.28        2.92      0.37 o 
  -2  11   2       66.51       68.90      2.25 o 
  -1  11   2       12.40       15.69      0.82 o 
   0  11   2       71.70       71.43      1.52 o 
   1  11   2      134.17      145.75      2.53 o 
   2  11   2        0.24        0.03      0.42 o 
   3  11   2      108.69      111.39      2.13 o 
   4  11   2        1.19        1.51      0.61 o 
   5  11   2        4.04        4.97      0.85 o 
   6  11   2        9.60       10.85      1.58 o 
   7  11   2        2.49        2.03      0.80 o 
  -7  12   2       14.14       15.01      1.11 o 
  -6  12   2       93.84       95.83      2.20 o 
  -5  12   2       14.31       13.70      0.99 o 
  -4  12   2       97.16       97.07      2.34 o 
  -3  12   2      147.51      148.05      2.83 o 
  -2  12   2        1.24        1.65      0.57 o 
  -1  12   2       95.84       93.53      2.34 o 
   0  12   2      382.16      396.96      4.35 o 
   1  12   2        5.89        7.57      0.57 o 
   2  12   2      540.13      550.28      6.91 o 
   3  12   2        5.85        4.95      0.74 o 
   4  12   2      167.81      169.23      3.71 o 
   5  12   2       64.71       65.74      2.26 o 
   6  12   2       19.50       21.47      1.93 o 
  -6  13   2        0.35       -0.21      0.61 o 
  -5  13   2        5.75        5.65      0.97 o 
  -4  13   2        6.00        6.63      0.69 o 
  -3  13   2        0.12        0.04      0.87 o 
  -2  13   2       14.79       13.51      1.51 o 
  -1  13   2        0.14        0.49      0.71 o 
   0  13   2        0.38        0.23      0.43 o 
   1  13   2        1.92        2.54      0.56 o 
   2  13   2        3.55        4.65      0.70 o 
   3  13   2        5.12        6.08      1.44 o 
   4  13   2        0.01        0.76      0.64 o 
   5  13   2        0.01       -0.10      0.65 o 
   6  13   2        0.17        0.14      0.73 o 
  -5  14   2        0.51        0.90      0.61 o 
  -4  14   2      123.11      124.65      2.58 o 
  -3  14   2       62.11       64.21      3.10 o 
  -2  14   2        0.13       -0.01      0.79 o 
  -1  14   2      182.96      184.92      5.44 o 
   0  14   2       56.12       55.34      1.58 o 
   1  14   2       43.73       45.67      1.53 o 
   2  14   2       46.63       50.67      1.79 o 
   3  14   2       11.99       12.29      1.75 o 
   4  14   2       26.03       27.38      1.53 o 
   5  14   2       38.74       36.99      1.78 o 
  -4  15   2       17.44       18.37      2.19 o 
  -3  15   2        0.07        0.06      0.95 o 
  -2  15   2        3.43        3.65      1.15 o 
  -1  15   2        1.61        3.34      1.04 o 
   0  15   2       10.97       11.99      0.89 o 
   1  15   2       27.93       28.67      1.32 o 
   2  15   2        1.90        0.98      0.64 o 
   3  15   2       11.48       10.50      1.05 o 
  -2  16   2        0.36        0.63      1.04 o 
  -1  16   2       78.15       75.05      3.27 o 
   0  16   2       39.30       43.91      2.40 o 
   1  16   2       15.21       17.87      1.29 o 
 -10   0   3       19.94       21.76      1.70 o 
  -9   0   3       17.68       20.62      1.27 o 
  -8   0   3        4.23        4.50      0.71 o 
  -7   0   3       91.05       85.53      2.03 o 
  -6   0   3       13.66       14.81      0.68 o 
  -5   0   3      247.07      249.18      2.92 o 
  -4   0   3     1017.68     1055.72     13.24 o 
  -3   0   3      219.92      232.27      5.82 o 
  -2   0   3     2997.77     3305.42     74.90 o 
  -1   0   3        0.67        1.80      0.30 o 
   0   0   3      571.72      660.47     15.26 o 
   1   0   3       11.74       11.51      0.86 o 
   2   0   3      342.11      352.24     14.80 o 
   3   0   3        1.58       -0.23      1.79 o 
   4   0   3      220.71      224.63      3.55 o 
   5   0   3        6.62        8.03      0.70 o 
   6   0   3        8.63       10.38      0.76 o 
   7   0   3        0.87        0.06      0.56 o 
   8   0   3        0.27       -0.25      0.61 o 
   9   0   3       16.26       17.11      1.29 o 
  10   0   3        8.62        8.35      1.08 o 
 -10   1   3      134.67      136.53      2.31 o 
  -9   1   3       14.80       13.92      1.21 o 
  -8   1   3      162.78      161.55      2.22 o 
  -7   1   3      375.25      377.17      3.64 o 
  -6   1   3       60.88       64.87      0.99 o 
  -5   1   3     1412.43     1404.09      9.49 o 
  -4   1   3      803.32      836.48      7.38 o 
  -3   1   3     2508.79     2599.51     35.67 o 
  -2   1   3     1112.86     1087.63     24.81 o 
  -1   1   3     1603.89     1735.42     31.84 o 
   0   1   3     1519.77     1537.79     32.68 o 
   2   1   3      432.22      434.42      6.15 o 
   3   1   3      749.62      754.30     12.46 o 
   4   1   3       52.16       44.23      0.84 o 
   5   1   3      274.87      273.24      2.76 o 
   6   1   3      342.26      342.48      3.42 o 
   7   1   3       12.34       11.83      0.67 o 
   8   1   3      104.25      112.88      2.02 o 
   9   1   3       21.05       22.96      1.07 o 
  10   1   3        7.94        8.16      0.79 o 
 -10   2   3        0.89        1.42      0.66 o 
  -9   2   3       11.37       11.33      0.91 o 
  -8   2   3       22.68       24.32      0.87 o 
  -7   2   3        2.36        2.04      0.32 o 
  -6   2   3       11.73       11.43      0.44 o 
  -5   2   3        3.84        2.85      0.24 o 
  -4   2   3       28.67       31.70      0.56 o 
  -3   2   3        1.41        1.23      0.21 o 
  -2   2   3       45.97       57.60      1.43 o 
  -1   2   3        8.64        9.22      0.40 o 
   0   2   3        5.76        1.58      0.49 o 
   1   2   3      378.34      428.64      5.92 o 
   2   2   3        0.00        0.40      0.29 o 
   3   2   3      127.91      124.75      1.74 o 
   4   2   3       21.97       23.17      0.60 o 
   5   2   3        0.09        0.33      0.26 o 
   6   2   3       40.88       42.92      0.97 o 
   7   2   3        1.61        1.48      0.42 o 
   8   2   3        5.23        5.05      0.61 o 
   9   2   3        1.62        1.83      0.56 o 
 -10   3   3      154.41      157.90      2.79 o 
  -9   3   3        3.86        3.30      0.66 o 
  -8   3   3      245.05      247.57      2.68 o 
  -7   3   3      215.88      219.64      2.36 o 
  -6   3   3       97.09       91.59      1.18 o 
  -5   3   3      302.61      298.55      2.61 o 
  -4   3   3       48.65       50.30      1.22 o 
  -3   3   3       41.25       43.74      0.79 o 
  -2   3   3      594.68      599.71      9.96 o 
  -1   3   3        2.93        1.78      0.25 o 
   0   3   3      428.17      378.28      5.41 o 
   1   3   3      705.89      742.96      9.85 o 
   2   3   3        6.77       16.15      0.49 o 
   3   3   3     2508.27     2482.61     20.30 o 
   4   3   3      336.56      326.99      2.88 o 
   5   3   3     1255.09     1255.95      9.09 o 
   6   3   3      284.91      277.73      2.78 o 
   7   3   3       74.57       77.63      2.11 o 
   8   3   3      124.92      122.25      2.06 o 
   9   3   3        7.53        8.20      0.72 o 
 -10   4   3       22.69       22.95      1.33 o 
  -9   4   3        7.32        6.58      0.70 o 
  -8   4   3       41.57       41.66      1.18 o 
  -7   4   3       10.16       10.79      0.63 o 
  -6   4   3       56.27       54.71      1.16 o 
  -5   4   3      127.82      127.45      1.61 o 
  -4   4   3       79.04       75.89      0.99 o 
  -3   4   3       29.99       30.07      0.63 o 
  -2   4   3      146.86      139.34      1.95 o 
  -1   4   3       47.30       59.18      1.27 o 
   0   4   3       17.47       16.06      1.00 o 
   1   4   3      885.03     1024.05      9.93 o 
   2   4   3      114.92      122.97      1.63 o 
   3   4   3      386.38      394.36      3.24 o 
   4   4   3      306.31      302.35      2.70 o 
   5   4   3        2.12        1.82      0.30 o 
   6   4   3      153.51      157.21      1.85 o 
   7   4   3        3.92        4.27      0.51 o 
   8   4   3        9.45        9.69      0.74 o 
   9   4   3        0.29       -0.29      0.79 o 
 -10   5   3      125.17      129.86      3.32 o 
  -9   5   3        0.29       -0.27      0.52 o 
  -8   5   3      177.74      182.14      3.40 o 
  -7   5   3      213.05      210.90      2.80 o 
  -6   5   3       21.80       20.58      0.82 o 
  -5   5   3      428.45      413.71      3.91 o 
  -4   5   3      121.12      119.22      1.54 o 
  -3   5   3      283.57      278.33      3.33 o 
  -2   5   3      538.19      524.85      7.65 o 
  -1   5   3       63.11       67.72      1.23 o 
   0   5   3      449.39      409.99      5.02 o 
   1   5   3      353.25      372.29      5.04 o 
   2   5   3        6.48        3.19      0.41 o 
   3   5   3     1489.17     1451.61     10.64 o 
   4   5   3      183.37      176.85      1.75 o 
   5   5   3      749.67      729.20      5.81 o 
   6   5   3      222.65      224.34      2.32 o 
   7   5   3       40.34       41.06      1.62 o 
   8   5   3       91.08       94.17      2.19 o 
   9   5   3       10.08        9.01      1.26 o 
 -10   6   3        1.72        1.48      0.79 o 
  -9   6   3        9.88        8.77      0.89 o 
  -8   6   3        7.25        7.32      0.79 o 
  -7   6   3       19.87       20.62      0.97 o 
  -6   6   3        0.03       -0.23      0.34 o 
  -5   6   3       22.12       21.66      0.72 o 
  -4   6   3      139.11      134.54      1.69 o 
  -3   6   3       19.41       19.55      0.48 o 
  -2   6   3      216.30      211.46      2.23 o 
  -1   6   3        0.46        0.50      0.22 o 
   0   6   3       42.89       31.94      1.07 o 
   1   6   3       37.90       38.98      1.57 o 
   2   6   3       26.07       24.78      0.93 o 
   3   6   3        6.50        7.39      0.53 o 
   4   6   3       10.77        9.91      0.58 o 
   5   6   3        2.73        2.40      0.35 o 
   6   6   3        3.02        3.33      0.41 o 
   7   6   3        2.00        1.12      0.74 o 
   8   6   3        1.12        1.66      1.11 o 
   9   6   3        6.08        4.96      0.97 o 
  -9   7   3       15.95       17.11      1.13 o 
  -8   7   3       84.97       83.95      1.97 o 
  -7   7   3      240.51      244.17      3.35 o 
  -6   7   3       62.66       63.10      1.26 o 
  -5   7   3      915.60      890.09      8.15 o 
  -4   7   3      468.37      451.81      4.37 o 
  -3   7   3     1251.94     1208.86     10.45 o 
  -2   7   3      533.10      533.47      5.78 o 
  -1   7   3      382.27      353.91      4.61 o 
   0   7   3      699.49      724.55      8.64 o 
   1   7   3       51.67       63.66      1.25 o 
   2   7   3      336.74      330.04      3.74 o 
   3   7   3      286.42      281.23      3.79 o 
   4   7   3       11.70       12.17      0.64 o 
   5   7   3       90.49       90.80      1.71 o 
   6   7   3      201.67      198.94      3.31 o 
   7   7   3        3.40        1.52      1.09 o 
   8   7   3       54.57       56.19      2.55 o 
   9   7   3       14.99       16.44      2.63 o 
  -9   8   3        8.32        8.77      0.85 o 
  -8   8   3        2.87        2.87      0.63 o 
  -7   8   3       37.84       37.13      1.23 o 
  -6   8   3        3.02        2.96      0.43 o 
  -5   8   3       81.00       77.53      1.24 o 
  -4   8   3      262.06      254.66      3.19 o 
  -3   8   3       42.67       39.03      0.88 o 
  -2   8   3      333.35      322.73      4.44 o 
  -1   8   3        0.29       -0.21      0.21 o 
   0   8   3       44.12       36.83      1.03 o 
   1   8   3        1.71        1.63      0.27 o 
   2   8   3       47.10       44.69      1.80 o 
   3   8   3        2.39        1.70      0.42 o 
   4   8   3       60.38       57.41      1.30 o 
   5   8   3        1.27        0.95      0.43 o 
   6   8   3        0.90        0.60      0.59 o 
   7   8   3        0.14       -0.59      0.60 o 
   8   8   3        0.85        1.18      0.80 o 
  -9   9   3        1.56        0.89      0.80 o 
  -8   9   3       80.90       78.03      2.61 o 
  -7   9   3      130.28      130.47      3.09 o 
  -6   9   3        2.46        3.38      0.91 o 
  -5   9   3      386.97      378.69      4.78 o 
  -4   9   3      172.37      168.56      2.40 o 
  -3   9   3      390.24      372.14      5.72 o 
  -2   9   3      287.26      288.38      8.71 o 
  -1   9   3       84.96       77.33      1.61 o 
   0   9   3      273.38      275.94      3.49 o 
   1   9   3       97.63      105.91      1.52 o 
   2   9   3       59.27       54.42      1.58 o 
   3   9   3      456.72      446.50      5.74 o 
   4   9   3       54.48       56.22      1.83 o 
   5   9   3      226.74      219.99      4.58 o 
   6   9   3      155.94      154.73      4.89 o 
   7   9   3       16.46       17.19      1.35 o 
   8   9   3       51.94       55.11      2.22 o 
  -8  10   3       14.02       15.26      1.33 o 
  -7  10   3        0.73        1.37      0.66 o 
  -6  10   3       12.42       12.07      1.79 o 
  -5  10   3       19.77       20.40      0.97 o 
  -4  10   3        2.40        3.05      0.43 o 
  -3  10   3        0.67       -0.17      0.51 o 
  -2  10   3        0.94        1.59      0.48 o 
  -1  10   3        3.25        2.16      0.49 o 
   0  10   3        0.96        1.29      0.40 o 
   1  10   3      120.45      125.95      2.07 o 
   2  10   3       11.27       12.95      0.75 o 
   3  10   3       99.45       98.57      1.98 o 
   4  10   3       55.14       55.63      1.54 o 
   5  10   3        2.73        2.53      0.77 o 
   6  10   3       47.96       48.00      2.07 o 
   7  10   3        0.41        0.32      0.70 o 
  -8  11   3       77.39       80.67      2.54 o 
  -7  11   3       65.04       68.69      2.22 o 
  -6  11   3       41.78       39.55      1.72 o 
  -5  11   3       72.42       73.63      1.75 o 
  -4  11   3        6.77        8.33      0.63 o 
  -3  11   3        7.52        5.59      1.04 o 
  -2  11   3      153.95      150.96      3.19 o 
  -1  11   3        0.06       -0.08      0.38 o 
   0  11   3      109.72      107.89      1.99 o 
   1  11   3      132.92      135.99      2.78 o 
   2  11   3        6.16        7.44      0.64 o 
   3  11   3      657.51      659.96      9.13 o 
   4  11   3      117.43      113.73      2.89 o 
   5  11   3      435.21      414.80      7.53 o 
   6  11   3       84.38       81.94      4.25 o 
   7  11   3       32.27       32.06      1.81 o 
  -7  12   3        0.86        2.38      0.68 o 
  -6  12   3        6.40        6.18      0.75 o 
  -5  12   3       21.34       21.67      1.80 o 
  -4  12   3        4.80        3.86      0.58 o 
  -3  12   3        1.15        0.86      0.85 o 
  -2  12   3        2.89        2.89      0.91 o 
  -1  12   3        0.34       -0.25      0.69 o 
   0  12   3        0.34       -0.13      0.35 o 
   1  12   3       75.83       78.11      1.80 o 
   2  12   3        8.19       10.49      0.83 o 
   3  12   3       69.97       70.80      2.67 o 
   4  12   3       46.01       51.37      1.96 o 
   5  12   3        0.39        1.35      0.74 o 
   6  12   3       33.23       29.73      2.21 o 
  -6  13   3        0.27        0.96      0.65 o 
  -5  13   3      150.05      143.37      5.93 o 
  -4  13   3       54.87       53.99      1.54 o 
  -3  13   3      127.64      126.06      4.54 o 
  -2  13   3      116.74      126.38      4.33 o 
  -1  13   3       27.65       26.68      1.85 o 
   0  13   3      114.75      121.68      2.55 o 
   1  13   3       37.90       39.60      1.46 o 
   2  13   3       19.38       18.78      2.48 o 
   3  13   3      192.67      184.42      3.93 o 
   4  13   3       18.90       18.68      1.91 o 
   5  13   3      102.99      106.61      3.06 o 
  -5  14   3       25.60       27.00      1.92 o 
  -4  14   3       77.10       72.48      3.60 o 
  -3  14   3       10.93        8.51      1.50 o 
  -2  14   3       79.39       69.25      3.18 o 
  -1  14   3        0.00        0.02      0.71 o 
   0  14   3        8.62        8.09      1.97 o 
   1  14   3        0.23        0.64      0.76 o 
   2  14   3        7.79        9.82      0.98 o 
   3  14   3        1.29        0.77      0.85 o 
   4  14   3       13.16       12.15      1.74 o 
  -4  15   3       96.49       96.30      4.27 o 
  -3  15   3      232.56      221.54      6.92 o 
  -2  15   3       70.39       71.38      3.32 o 
  -1  15   3       54.12       54.93      2.79 o 
   0  15   3       82.17       96.11      3.71 o 
   1  15   3       11.08       11.33      1.00 o 
   2  15   3       58.26       62.58      2.02 o 
   3  15   3       39.15       38.43      1.72 o 
  -1  16   3        0.57        1.93      1.06 o 
   0  16   3        2.30        1.58      1.02 o 
 -10   0   4        8.79       10.26      1.21 o 
  -9   0   4       35.33       39.58      1.57 o 
  -8   0   4       77.23       75.35      2.02 o 
  -7   0   4      328.99      333.83      6.14 o 
  -6   0   4      389.07      393.74      4.86 o 
  -5   0   4      159.76      159.26      2.34 o 
  -4   0   4     1127.13     1121.63     10.71 o 
  -3   0   4      589.47      599.62      9.53 o 
  -2   0   4     1519.93     1689.93     36.30 o 
  -1   0   4     2316.78     2470.39     55.68 o 
   0   0   4      282.92      324.76      7.97 o 
   1   0   4      441.63      446.70     10.36 o 
   2   0   4      113.71      114.02      2.75 o 
   3   0   4       61.16       62.16      2.11 o 
   4   0   4      490.58      490.74      5.69 o 
   5   0   4        7.10        6.06      0.60 o 
   6   0   4      244.51      252.20      3.63 o 
   7   0   4      307.78      308.58      5.49 o 
   8   0   4       25.72       23.13      1.89 o 
   9   0   4      280.06      286.91      4.89 o 
 -10   1   4       39.53       42.91      1.37 o 
  -9   1   4        9.12        8.44      1.18 o 
  -8   1   4        7.21        6.95      0.87 o 
  -7   1   4       37.25       37.37      0.88 o 
  -6   1   4        0.33        0.16      0.26 o 
  -5   1   4        1.38        1.98      0.65 o 
  -4   1   4        5.64        5.31      0.30 o 
  -3   1   4        4.21        3.17      0.22 o 
  -2   1   4        8.98       12.13      0.59 o 
  -1   1   4      244.15      282.21      4.78 o 
   0   1   4       15.97       17.35      0.78 o 
   1   1   4      107.80      110.73      1.73 o 
   2   1   4        8.03       11.09      0.90 o 
   3   1   4        0.11       -0.26      0.27 o 
   4   1   4       24.31       21.14      0.65 o 
   5   1   4        3.18        2.59      0.35 o 
   6   1   4       22.96       22.85      1.06 o 
   7   1   4       12.36       11.21      0.77 o 
   8   1   4        8.55        7.53      0.72 o 
   9   1   4        6.21        6.29      0.74 o 
 -10   2   4       26.95       24.76      1.24 o 
  -9   2   4       99.22       97.60      1.64 o 
  -8   2   4        5.05        5.85      0.71 o 
  -7   2   4      255.41      256.16      2.68 o 
  -6   2   4      330.29      330.19      3.56 o 
  -5   2   4      132.25      131.97      1.38 o 
  -4   2   4     1099.40     1066.70      9.29 o 
  -3   2   4      160.18      152.27      2.41 o 
  -2   2   4      616.63      671.32      8.54 o 
  -1   2   4     1279.10     1229.49     65.76 o 
   0   2   4       10.89       13.04      0.58 o 
   1   2   4     1026.65     1014.92     16.85 o 
   2   2   4      226.81      222.07      3.02 o 
   3   2   4      196.78      199.73      1.92 o 
   4   2   4      343.70      330.82      2.97 o 
   5   2   4       22.93       25.44      0.88 o 
   6   2   4      296.39      295.58      3.44 o 
   7   2   4      258.46      268.86      3.39 o 
   8   2   4       43.14       45.91      2.17 o 
   9   2   4      171.64      176.79      3.08 o 
 -10   3   4        0.05       -0.59      0.59 o 
  -9   3   4       11.74       11.74      0.92 o 
  -8   3   4        0.19        0.02      0.42 o 
  -7   3   4        0.54        0.59      0.27 o 
  -6   3   4       15.34       15.51      0.50 o 
  -5   3   4        0.68        0.31      0.30 o 
  -4   3   4        9.85        9.44      0.47 o 
  -2   3   4      151.18      168.70      2.58 o 
  -1   3   4       86.53       92.40      1.36 o 
   0   3   4       64.82       63.62      2.74 o 
   1   3   4        4.42        3.68      0.38 o 
   2   3   4      124.98      123.30      1.27 o 
   3   3   4        7.35        9.96      0.41 o 
   4   3   4       24.16       24.80      1.07 o 
   5   3   4       12.28       11.88      0.78 o 
   6   3   4       45.87       47.05      1.15 o 
   7   3   4        0.00        0.38      0.52 o 
   8   3   4        0.87       -0.31      0.89 o 
   9   3   4        3.73        4.73      0.67 o 
 -10   4   4       40.88       41.74      1.54 o 
  -9   4   4      158.42      155.89      3.04 o 
  -8   4   4        5.30        6.17      0.64 o 
  -7   4   4      198.18      196.25      2.58 o 
  -6   4   4      256.06      251.08      2.72 o 
  -5   4   4      107.02      102.99      1.55 o 
  -4   4   4      920.70      891.05      7.48 o 
  -3   4   4       45.51       46.84      1.20 o 
  -2   4   4      206.47      208.91      2.60 o 
  -1   4   4      946.57     1002.67      9.90 o 
   0   4   4      100.51      101.69      1.51 o 
   1   4   4     1440.55     1470.92     13.89 o 
   2   4   4      114.53      108.96      1.29 o 
   3   4   4      274.14      262.39      2.35 o 
   4   4   4      160.89      155.72      1.68 o 
   5   4   4       47.20       48.31      0.91 o 
   6   4   4      288.87      284.11      2.87 o 
   7   4   4      210.90      216.42      3.19 o 
   8   4   4       49.78       52.32      2.19 o 
   9   4   4       96.97       95.53      2.63 o 
 -10   5   4        1.09        0.80      0.73 o 
  -9   5   4        2.79        2.42      0.59 o 
  -8   5   4        0.34        0.54      0.53 o 
  -7   5   4        0.35        1.26      0.85 o 
  -6   5   4        5.92        6.00      0.52 o 
  -5   5   4        0.10        0.38      0.34 o 
  -4   5   4        3.81        2.98      0.33 o 
  -3   5   4        5.91        8.26      0.81 o 
  -2   5   4       26.08       27.68      0.65 o 
  -1   5   4        2.27        2.31      0.22 o 
   0   5   4       44.56       51.21      0.78 o 
   1   5   4        6.23        4.46      0.30 o 
   2   5   4       49.80       48.38      0.79 o 
   3   5   4       11.41       11.27      0.46 o 
   4   5   4       20.29       20.36      0.83 o 
   5   5   4       12.96       11.99      0.51 o 
   6   5   4       33.50       33.31      0.81 o 
   7   5   4        1.67        1.49      0.47 o 
   8   5   4        0.02       -0.12      0.71 o 
   9   5   4        2.13        2.95      0.89 o 
 -10   6   4       12.32       12.85      1.84 o 
  -9   6   4       50.20       49.98      1.68 o 
  -8   6   4       18.10       17.11      1.10 o 
  -7   6   4      199.41      197.60      3.17 o 
  -6   6   4      238.73      236.84      3.14 o 
  -5   6   4       87.18       84.91      2.36 o 
  -4   6   4      683.57      660.63      6.15 o 
  -3   6   4      187.81      179.95      2.02 o 
  -2   6   4      488.07      477.21      4.78 o 
  -1   6   4      803.63      796.20      7.12 o 
   0   6   4       16.29       10.68      0.38 o 
   1   6   4      446.03      425.71      3.98 o 
   2   6   4       97.11      110.96      1.70 o 
   3   6   4      107.61      100.52      1.83 o 
   4   6   4      259.17      260.80      3.09 o 
   5   6   4        6.27        6.78      0.46 o 
   6   6   4      177.29      176.16      2.54 o 
   7   6   4      188.07      185.84      3.66 o 
   8   6   4       20.01       21.02      1.19 o 
  -9   7   4       11.41       12.50      1.04 o 
  -8   7   4        6.40        5.45      0.78 o 
  -7   7   4       29.31       29.76      1.13 o 
  -6   7   4        0.00       -0.10      0.37 o 
  -5   7   4        3.14        3.12      0.40 o 
  -4   7   4        6.90        6.34      0.42 o 
  -3   7   4        0.16        0.20      0.21 o 
  -2   7   4       14.15       11.15      0.40 o 
  -1   7   4      119.36      114.06      1.56 o 
   0   7   4        1.65        3.60      0.31 o 
   1   7   4       31.93       19.61      0.79 o 
   2   7   4        6.49        7.51      0.56 o 
   3   7   4        9.89       12.40      0.77 o 
   4   7   4        6.83        7.06      0.56 o 
   5   7   4        0.62        0.53      0.41 o 
   6   7   4        8.45        8.14      0.96 o 
   7   7   4       12.24       12.52      1.54 o 
   8   7   4        8.92        7.75      1.97 o 
  -9   8   4       16.02       16.73      1.05 o 
  -8   8   4       36.01       35.69      1.35 o 
  -7   8   4      151.61      146.58      2.54 o 
  -6   8   4      185.48      184.60      2.41 o 
  -5   8   4       60.25       62.21      1.16 o 
  -4   8   4      427.35      421.81      4.16 o 
  -3   8   4      218.65      214.31      2.71 o 
  -2   8   4      403.92      384.28      6.61 o 
  -1   8   4      645.40      597.99      8.58 o 
   0   8   4       38.79       28.30      0.85 o 
   1   8   4      233.72      211.20      2.67 o 
   2   8   4      111.58      125.11      2.27 o 
   3   8   4       49.87       49.66      1.35 o 
   4   8   4      284.23      283.96      3.74 o 
   5   8   4        2.09        2.15      1.11 o 
   6   8   4      136.75      132.52      2.96 o 
   7   8   4      158.40      150.45      4.43 o 
   8   8   4       17.37       16.84      1.86 o 
  -9   9   4        0.55       -0.37      1.28 o 
  -8   9   4        3.35        4.31      0.90 o 
  -7   9   4        8.12        7.64      0.95 o 
  -6   9   4        1.29        0.80      0.49 o 
  -5   9   4        0.39        0.32      0.38 o 
  -4   9   4        0.18        0.14      0.31 o 
  -3   9   4        3.73        3.09      0.53 o 
  -2   9   4        0.17        0.49      0.40 o 
  -1   9   4       11.92       10.62      0.84 o 
   0   9   4        1.72        1.35      0.29 o 
   1   9   4        6.93        3.93      0.47 o 
   2   9   4        1.02        0.29      0.34 o 
   3   9   4        1.06        1.38      0.80 o 
   4   9   4       11.38       10.39      0.82 o 
   5   9   4        0.53        0.54      0.67 o 
   6   9   4       16.88       15.22      1.93 o 
   7   9   4        0.86        1.67      0.97 o 
  -8  10   4        0.02        0.35      0.73 o 
  -7  10   4       80.55       80.65      2.39 o 
  -6  10   4      120.16      121.94      2.46 o 
  -5  10   4       45.83       45.95      1.35 o 
  -4  10   4      391.45      383.63      5.09 o 
  -3  10   4       20.41       18.39      0.78 o 
  -2  10   4      131.17      124.46      3.39 o 
  -1  10   4      306.30      297.57      5.06 o 
   0  10   4        7.37        8.42      0.52 o 
   1  10   4      361.98      360.27      4.23 o 
   2  10   4       52.11       54.87      1.40 o 
   3  10   4       66.27       65.69      1.63 o 
   4  10   4       89.74       92.50      2.64 o 
   5  10   4       22.02       22.59      1.56 o 
   6  10   4      121.10      123.45      3.50 o 
   7  10   4      106.00      104.79      2.90 o 
  -7  11   4        0.42        1.34      0.95 o 
  -6  11   4        5.23        4.52      0.69 o 
  -5  11   4        4.14        4.84      0.80 o 
  -4  11   4       10.86       13.32      1.05 o 
  -3  11   4        0.24       -0.05      0.31 o 
  -2  11   4       47.21       44.28      1.65 o 
  -1  11   4        9.53        9.48      1.13 o 
   0  11   4        7.15        8.55      0.61 o 
   1  11   4        0.12       -0.03      0.45 o 
   2  11   4       28.11       27.51      1.11 o 
   3  11   4       14.32       15.15      2.45 o 
   4  11   4       12.82       10.86      1.11 o 
   5  11   4        6.70        7.06      1.11 o 
   6  11   4       23.44       21.70      1.67 o 
  -7  12   4       53.97       52.18      2.00 o 
  -6  12   4       75.04       74.06      2.15 o 
  -5  12   4       29.86       27.83      2.25 o 
  -4  12   4      279.25      279.33      5.61 o 
  -3  12   4        6.57        6.97      1.30 o 
  -2  12   4       89.67       84.38      3.44 o 
  -1  12   4      177.04      174.74      5.28 o 
   0  12   4        4.47        3.27      0.70 o 
   1  12   4      250.21      257.41      4.69 o 
   2  12   4       17.62       16.43      1.17 o 
   3  12   4       50.12       53.44      1.92 o 
   4  12   4       33.51       31.07      1.61 o 
   5  12   4       14.32       10.24      1.21 o 
   6  12   4       63.94       66.56      4.26 o 
  -6  13   4        0.60        0.45      0.65 o 
  -5  13   4        0.01        0.71      0.64 o 
  -4  13   4        0.00       -0.28      0.50 o 
  -3  13   4        0.07       -0.08      0.91 o 
  -2  13   4        0.72        1.01      0.88 o 
  -1  13   4        4.20        1.81      0.89 o 
   0  13   4        2.38        1.94      0.58 o 
   1  13   4        5.96        5.55      0.78 o 
   2  13   4        3.15        4.59      0.80 o 
   3  13   4        1.44        2.45      0.73 o 
   4  13   4        2.95        3.63      0.82 o 
   5  13   4        2.91        1.89      0.99 o 
  -5  14   4       12.92       13.41      1.11 o 
  -4  14   4       98.49       94.79      4.28 o 
  -3  14   4       64.06       57.58      3.14 o 
  -2  14   4       96.08       92.78      3.85 o 
  -1  14   4      176.34      172.66      5.58 o 
   0  14   4       10.28       11.65      2.12 o 
   1  14   4       70.38       73.57      2.44 o 
   2  14   4       24.26       24.99      1.43 o 
   3  14   4       16.09       16.85      3.40 o 
   4  14   4       63.74       56.56      3.95 o 
  -3  15   4        1.04        1.91      1.17 o 
  -2  15   4        9.43        6.62      1.42 o 
  -1  15   4       17.77       16.14      1.84 o 
   0  15   4        0.20        0.08      0.87 o 
   1  15   4        4.71        4.94      0.82 o 
   2  15   4        1.20        1.46      0.72 o 
 -10   0   5       21.26       21.89      1.54 o 
  -9   0   5        3.38        3.57      0.88 o 
  -8   0   5       97.17       96.61      2.30 o 
  -7   0   5       11.50       12.53      1.51 o 
  -6   0   5       10.01       10.79      0.70 o 
  -5   0   5       59.63       53.32      1.20 o 
  -4   0   5       14.89       17.55      0.69 o 
  -3   0   5      195.07      210.22      2.69 o 
  -2   0   5       43.03       37.85      1.20 o 
  -1   0   5      111.28      119.31      2.35 o 
   0   0   5       27.47       22.46      0.99 o 
   1   0   5      273.75      290.84      5.33 o 
   2   0   5        1.52        1.04      0.62 o 
   3   0   5      285.96      284.16      3.60 o 
   4   0   5       25.16       24.45      0.96 o 
   5   0   5      101.42       97.93      1.96 o 
   6   0   5      101.14      103.76      2.15 o 
   7   0   5       15.44       14.73      1.14 o 
   8   0   5        8.21        9.95      1.28 o 
   9   0   5        7.27        8.10      1.41 o 
 -10   1   5      101.24      101.95      2.10 o 
  -9   1   5      215.44      215.39      3.28 o 
  -8   1   5      237.95      233.62      3.12 o 
  -7   1   5        0.07       -0.31      0.31 o 
  -6   1   5      233.26      225.33      2.39 o 
  -5   1   5      346.01      345.07      3.00 o 
  -4   1   5      166.66      163.43      1.63 o 
  -3   1   5      748.46      776.45      6.44 o 
  -2   1   5        5.81        7.69      0.42 o 
  -1   1   5      648.65      692.14      8.64 o 
   0   1   5      424.87      423.82      5.75 o 
   1   1   5       73.87       80.86      1.31 o 
   2   1   5      349.83      343.19      3.47 o 
   3   1   5      351.82      349.02      3.03 o 
   4   1   5        0.25        1.15      0.29 o 
   5   1   5      667.73      656.21      5.37 o 
   6   1   5       56.18       53.21      1.09 o 
   7   1   5      237.54      242.64      2.93 o 
   8   1   5       73.30       75.05      1.89 o 
   9   1   5       20.02       19.86      0.98 o 
 -10   2   5        0.23       -0.35      0.84 o 
  -9   2   5       14.41       15.20      0.71 o 
  -8   2   5       29.38       29.67      0.86 o 
  -7   2   5       20.64       21.01      0.71 o 
  -6   2   5       23.13       22.06      0.66 o 
  -5   2   5       21.35       20.02      0.58 o 
  -4   2   5       31.73       31.89      0.60 o 
  -3   2   5       69.51       62.34      0.94 o 
  -2   2   5      116.95      132.71      2.16 o 
  -1   2   5       22.33       21.16      0.54 o 
   0   2   5       32.53       37.41      1.03 o 
   1   2   5       26.59       29.04      0.77 o 
   2   2   5       11.19       10.38      0.42 o 
   3   2   5        4.89        5.04      0.36 o 
   4   2   5        0.30        0.22      0.30 o 
   5   2   5        4.54        6.21      0.55 o 
   6   2   5        2.74        2.67      0.57 o 
   7   2   5        0.15       -0.16      0.46 o 
   8   2   5        0.34        0.31      0.54 o 
   9   2   5        0.76        1.08      0.61 o 
 -10   3   5       25.44       25.07      1.26 o 
  -9   3   5       56.14       56.44      1.61 o 
  -8   3   5      199.28      200.28      2.75 o 
  -7   3   5        2.14        3.22      0.71 o 
  -6   3   5       54.41       57.14      1.18 o 
  -5   3   5      250.75      244.74      2.74 o 
  -4   3   5       97.45       91.46      1.26 o 
  -3   3   5     1463.89     1436.37     13.62 o 
  -2   3   5      567.78      568.61     15.21 o 
  -1   3   5     2171.16     2240.41     29.37 o 
   0   3   5     1089.60     1092.92     20.83 o 
   1   3   5      151.51      145.28      1.69 o 
   2   3   5     1146.50     1146.64      8.58 o 
   3   3   5      227.42      225.28      2.17 o 
   4   3   5      396.34      401.82      3.54 o 
   5   3   5      190.20      185.46      2.41 o 
   6   3   5        3.87        3.76      0.64 o 
   7   3   5       42.14       39.84      1.38 o 
   8   3   5       36.62       35.44      1.49 o 
   9   3   5        6.15        6.54      0.71 o 
 -10   4   5        4.86        4.37      0.79 o 
  -9   4   5       24.08       25.41      1.12 o 
  -8   4   5        5.18        3.92      0.59 o 
  -7   4   5       26.00       25.52      0.98 o 
  -6   4   5       31.29       30.04      0.90 o 
  -5   4   5      167.06      158.05      1.89 o 
  -4   4   5       51.53       47.33      1.06 o 
  -3   4   5      473.61      461.35      4.38 o 
  -2   4   5      417.02      431.95      4.83 o 
  -1   4   5      137.94      142.13      4.04 o 
   0   4   5      129.11      125.60      1.88 o 
   1   4   5        4.37        4.80      0.33 o 
   2   4   5       18.94       18.78      0.56 o 
   3   4   5       77.55       77.13      1.04 o 
   4   4   5       25.39       26.41      0.69 o 
   5   4   5      113.20      111.80      1.49 o 
   6   4   5       26.32       26.72      1.19 o 
   7   4   5        3.27        2.54      0.62 o 
   8   4   5       11.26       12.99      1.33 o 
   9   4   5        0.03        0.17      0.81 o 
 -10   5   5       33.77       33.16      1.56 o 
  -9   5   5       73.79       72.27      2.04 o 
  -8   5   5      175.17      180.39      2.62 o 
  -7   5   5        0.78        2.02      0.55 o 
  -6   5   5       78.28       77.24      1.71 o 
  -5   5   5      224.40      216.16      2.81 o 
  -4   5   5       10.50       10.45      0.51 o 
  -3   5   5     1018.91     1000.92      8.86 o 
  -2   5   5      218.99      215.19      2.92 o 
  -1   5   5     1284.38     1295.50     16.39 o 
   0   5   5      658.43      682.90      6.16 o 
   1   5   5       98.51       89.68      1.24 o 
   2   5   5      735.86      703.77      5.98 o 
   3   5   5      196.53      190.83      2.11 o 
   4   5   5      185.48      181.24      1.90 o 
   5   5   5      208.11      209.26      2.21 o 
   6   5   5        0.50        0.10      0.44 o 
   7   5   5       54.07       52.66      1.32 o 
   8   5   5       40.92       40.04      1.67 o 
  -9   6   5        5.27        6.29      0.89 o 
  -8   6   5       39.46       39.96      1.49 o 
  -7   6   5        9.75        8.57      1.04 o 
  -6   6   5       10.98       10.85      0.78 o 
  -5   6   5        0.37        0.28      0.33 o 
  -4   6   5       11.10       11.63      0.59 o 
  -3   6   5        0.19        0.49      0.25 o 
  -2   6   5        3.39        3.30      0.31 o 
  -1   6   5        2.83        2.13      0.27 o 
   0   6   5        0.94        0.76      0.23 o 
   1   6   5       54.39       58.26      0.95 o 
   2   6   5        9.24        7.22      0.41 o 
   3   6   5       47.59       51.80      1.08 o 
   4   6   5        0.61        0.87      0.28 o 
   5   6   5        9.02        8.51      0.64 o 
   6   6   5       16.96       16.60      0.84 o 
   7   6   5        4.19        3.65      0.88 o 
   8   6   5        0.41        0.31      1.17 o 
  -9   7   5      168.51      170.80      3.35 o 
  -8   7   5      141.82      142.30      3.10 o 
  -7   7   5        0.15        0.85      0.58 o 
  -6   7   5      164.55      159.10      2.65 o 
  -5   7   5      197.93      197.83      2.45 o 
  -4   7   5      178.40      177.50      2.17 o 
  -3   7   5      323.98      318.19      3.52 o 
  -2   7   5        7.21        7.49      0.41 o 
  -1   7   5      237.33      242.42      3.25 o 
   0   7   5      240.56      234.36      3.16 o 
   1   7   5       24.56       25.54      0.96 o 
   2   7   5      162.65      142.65      2.14 o 
   3   7   5      203.77      204.59      3.29 o 
   4   7   5        8.81        8.32      0.71 o 
   5   7   5      467.35      457.47      5.47 o 
   6   7   5       59.69       60.64      1.79 o 
   7   7   5      182.73      180.53      4.95 o 
   8   7   5       52.04       52.81      3.81 o 
  -9   8   5        2.20        3.58      0.77 o 
  -8   8   5       51.55       51.71      2.05 o 
  -7   8   5        9.62        9.27      0.80 o 
  -6   8   5        5.74        5.92      0.58 o 
  -5   8   5       13.08       12.41      0.72 o 
  -4   8   5        3.15        3.89      0.39 o 
  -3   8   5       37.64       35.03      0.78 o 
  -2   8   5       12.97       13.44      0.64 o 
  -1   8   5       11.54       10.92      0.61 o 
   0   8   5       11.18        9.34      0.60 o 
   1   8   5       54.21       58.27      1.30 o 
   2   8   5        1.33        1.92      0.42 o 
   3   8   5      102.71      106.45      1.92 o 
   4   8   5       10.55       10.94      0.79 o 
   5   8   5       39.41       41.77      1.71 o 
   6   8   5       53.86       52.57      1.98 o 
   7   8   5        6.23        6.92      1.29 o 
  -8   9   5       89.99       87.71      2.65 o 
  -7   9   5        0.00        0.03      0.64 o 
  -6   9   5       57.77       58.28      1.89 o 
  -5   9   5      131.45      128.88      2.21 o 
  -4   9   5       13.11       13.07      0.77 o 
  -3   9   5      361.06      357.68      4.71 o 
  -2   9   5       20.62       21.78      0.79 o 
  -1   9   5      333.31      349.88      4.55 o 
   0   9   5      261.61      256.77      3.51 o 
   1   9   5       21.41       23.73      0.95 o 
   2   9   5      247.88      237.80      3.20 o 
   3   9   5      136.14      137.04      2.29 o 
   4   9   5       20.25       18.96      1.11 o 
   5   9   5      227.43      227.43      4.98 o 
   6   9   5        7.87        7.00      1.14 o 
   7   9   5       79.52       85.86      3.25 o 
  -8  10   5        5.94        6.06      1.00 o 
  -7  10   5       11.80       12.75      1.99 o 
  -6  10   5       10.18        9.91      0.86 o 
  -5  10   5       38.83       43.55      2.13 o 
  -4  10   5       18.05       18.32      0.91 o 
  -3  10   5       83.86       90.21      2.16 o 
  -2  10   5       81.88       86.49      1.66 o 
  -1  10   5       18.66       18.68      0.79 o 
   0  10   5       21.70       23.15      0.92 o 
   1  10   5        0.59        1.17      0.46 o 
   2  10   5        2.25        3.41      0.60 o 
   3  10   5        7.71        7.41      0.87 o 
   4  10   5        2.70        1.85      0.78 o 
   5  10   5       21.77       20.88      1.84 o 
   6  10   5        1.73        3.61      1.00 o 
  -7  11   5        0.74        0.61      0.73 o 
  -6  11   5       12.80       12.82      1.23 o 
  -5  11   5       74.70       78.04      2.36 o 
  -4  11   5       46.83       45.18      1.57 o 
  -3  11   5      463.40      472.32      7.64 o 
  -2  11   5      145.79      141.81      2.36 o 
  -1  11   5      589.98      599.43      7.45 o 
   0  11   5      233.35      237.47      3.43 o 
   1  11   5       46.50       43.66      1.61 o 
   2  11   5      328.82      329.80      5.99 o 
   3  11   5       58.94       56.97      2.04 o 
   4  11   5      154.50      155.11      3.79 o 
   5  11   5       38.88       40.81      2.25 o 
   6  11   5        3.64        1.99      0.97 o 
  -7  12   5        4.74        6.35      1.15 o 
  -6  12   5        7.28        7.69      0.93 o 
  -5  12   5       28.26       30.77      2.44 o 
  -4  12   5       13.67       14.64      1.02 o 
  -3  12   5       72.73       71.26      1.84 o 
  -2  12   5       79.85       84.64      4.53 o 
  -1  12   5       11.91       12.16      0.85 o 
   0  12   5       29.84       27.77      1.27 o 
   1  12   5        0.91        1.55      0.64 o 
   2  12   5        4.43        2.99      0.79 o 
   3  12   5        7.60        6.48      1.78 o 
   4  12   5        6.26        7.85      2.49 o 
   5  12   5       16.46       15.93      1.49 o 
  -6  13   5       25.26       26.92      1.60 o 
  -5  13   5       49.22       53.53      2.71 o 
  -4  13   5        1.61        1.65      0.60 o 
  -3  13   5      164.81      159.34      5.56 o 
  -2  13   5       14.54       12.42      1.64 o 
  -1  13   5      180.13      192.48      3.69 o 
   0  13   5       94.38      100.24      2.83 o 
   1  13   5       18.43       19.20      1.27 o 
   2  13   5       97.28       97.30      2.70 o 
   3  13   5       39.09       38.78      1.78 o 
   4  13   5       10.46       12.53      1.29 o 
  -4  14   5        0.70        0.23      1.09 o 
  -3  14   5        6.63        6.46      1.52 o 
  -2  14   5        1.98        1.77      1.09 o 
  -1  14   5        1.58        2.95      1.10 o 
   0  14   5        1.34        1.06      0.65 o 
   1  14   5       11.56       13.36      1.26 o 
   2  14   5        1.37        1.45      0.74 o 
   3  14   5       29.49       28.24      1.63 o 
  -3  15   5       39.26       39.03      2.78 o 
  -2  15   5        0.97        1.19      1.07 o 
  -1  15   5       24.26       24.63      2.31 o 
   0  15   5       43.77       43.13      1.64 o 
   1  15   5        2.60        1.98      1.27 o 
 -10   0   6       65.88       64.03      2.24 o 
  -9   0   6      197.86      192.93      4.39 o 
  -8   0   6      222.58      212.33      4.65 o 
  -7   0   6      804.95      806.69     10.66 o 
  -6   0   6       93.88      101.97      1.91 o 
  -5   0   6      892.69      884.62     11.50 o 
  -4   0   6      158.40      136.33      2.30 o 
  -3   0   6      283.53      289.42      4.10 o 
  -2   0   6      583.43      593.52      6.49 o 
  -1   0   6        2.32        2.58      0.37 o 
   0   0   6       90.85       96.77      1.86 o 
   1   0   6      316.72      320.20      4.99 o 
   2   0   6        0.44        0.65      0.39 o 
   3   0   6      494.11      484.33      5.69 o 
   4   0   6       27.36       27.31      1.07 o 
   5   0   6       44.02       44.78      1.40 o 
   6   0   6      208.62      214.86      3.60 o 
   7   0   6       92.31       92.43      2.38 o 
   8   0   6      185.62      187.24      3.68 o 
 -10   1   6       11.37       11.16      1.51 o 
  -9   1   6        0.38        0.41      0.59 o 
  -8   1   6       53.17       56.31      1.32 o 
  -7   1   6       14.80       17.82      0.75 o 
  -6   1   6        7.97        8.93      0.65 o 
  -5   1   6       90.82      102.47      1.71 o 
  -4   1   6        6.27        6.59      0.35 o 
  -3   1   6       81.62       93.95      1.28 o 
  -2   1   6       87.47       90.91      1.39 o 
  -1   1   6       12.31       12.01      0.49 o 
   0   1   6        8.48        9.24      0.96 o 
   1   1   6        9.68       11.49      0.54 o 
   2   1   6       14.33       14.54      0.51 o 
   3   1   6        0.47        0.59      0.30 o 
   4   1   6       10.55       10.07      0.57 o 
   5   1   6       17.51       17.14      0.70 o 
   6   1   6       63.88       62.95      1.29 o 
   7   1   6        1.07        1.24      0.51 o 
   8   1   6       15.42       14.42      0.87 o 
 -10   2   6       84.04       87.57      2.25 o 
  -9   2   6       21.55       21.67      1.56 o 
  -8   2   6      109.93      108.00      1.83 o 
  -7   2   6      321.44      318.07      3.48 o 
  -6   2   6        1.54        1.54      0.31 o 
  -5   2   6      550.73      541.62      5.11 o 
  -4   2   6      266.29      255.64      2.46 o 
  -3   2   6       21.71       25.76      0.68 o 
  -2   2   6      627.90      661.04      8.15 o 
  -1   2   6      419.71      437.03      4.41 o 
   0   2   6      469.89      487.56      5.14 o 
   1   2   6      811.23      813.43      7.37 o 
   2   2   6      149.68      148.49      1.92 o 
   3   2   6      621.20      603.21      4.89 o 
   4   2   6       13.29       13.61      0.69 o 
   5   2   6      138.78      135.41      2.06 o 
   6   2   6      189.45      186.39      3.03 o 
   7   2   6       12.98       13.55      1.32 o 
   8   2   6       99.89       98.94      1.99 o 
 -10   3   6       19.79       21.52      1.21 o 
  -9   3   6        1.87        1.53      0.65 o 
  -8   3   6       46.84       47.19      1.31 o 
  -7   3   6       30.42       29.55      1.03 o 
  -6   3   6       36.83       38.39      1.01 o 
  -5   3   6        2.88        2.48      0.44 o 
  -4   3   6       37.39       35.33      0.84 o 
  -3   3   6       54.80       54.50      0.93 o 
  -2   3   6      244.05      241.21      3.09 o 
  -1   3   6       35.83       39.57      0.70 o 
   0   3   6      451.11      461.05      3.89 o 
   1   3   6      218.68      209.04      2.17 o 
   2   3   6      136.76      129.78      1.61 o 
   3   3   6       55.65       54.51      1.01 o 
   4   3   6        0.31       -0.08      0.31 o 
   5   3   6        8.76        9.04      0.65 o 
   6   3   6        0.18        0.21      0.53 o 
   7   3   6       14.62       16.28      1.27 o 
   8   3   6        1.17        1.38      0.67 o 
 -10   4   6       91.27       89.73      3.20 o 
  -9   4   6        3.69        3.49      0.65 o 
  -8   4   6       50.14       52.65      1.65 o 
  -7   4   6      106.48      102.44      1.80 o 
  -6   4   6       16.25       17.59      0.79 o 
  -5   4   6      334.12      339.63      3.85 o 
  -4   4   6      250.93      250.68      2.95 o 
  -3   4   6       17.08       15.85      0.56 o 
  -2   4   6      502.17      504.98      5.21 o 
  -1   4   6     1166.01     1162.36     10.86 o 
   0   4   6      819.04      810.03      7.86 o 
   1   4   6     1144.31     1112.74      9.83 o 
   2   4   6      384.93      363.15      3.45 o 
   3   4   6      590.26      578.52      5.21 o 
   4   4   6        6.70        7.20      0.62 o 
   5   4   6      198.06      193.02      2.53 o 
   6   4   6      165.81      160.73      2.63 o 
   7   4   6        0.15        0.58      0.91 o 
   8   4   6       50.58       51.33      1.65 o 
 -10   5   6        4.79        4.64      0.89 o 
  -9   5   6        0.73        1.08      0.60 o 
  -8   5   6        9.02        9.64      0.81 o 
  -7   5   6        7.42        8.26      0.71 o 
  -6   5   6       10.53       12.23      0.86 o 
  -5   5   6       12.90       11.93      0.75 o 
  -4   5   6        8.63        9.67      0.57 o 
  -3   5   6       51.10       51.01      0.95 o 
  -2   5   6       61.10       57.56      1.06 o 
  -1   5   6       14.18       13.23      0.53 o 
   0   5   6      181.45      175.58      2.21 o 
   1   5   6       88.87       81.20      1.24 o 
   2   5   6       64.04       62.37      1.12 o 
   3   5   6       21.51       19.20      0.67 o 
   4   5   6        1.95        1.49      0.37 o 
   5   5   6        7.78        8.39      0.55 o 
   6   5   6        4.76        4.35      0.60 o 
   7   5   6        7.82        8.01      1.12 o 
   8   5   6        0.52       -0.49      1.29 o 
  -9   6   6       58.08       57.33      1.80 o 
  -8   6   6      112.12      106.41      2.38 o 
  -7   6   6      354.55      349.27      4.87 o 
  -6   6   6       15.14       15.89      1.46 o 
  -5   6   6      460.82      447.03      5.52 o 
  -4   6   6      159.66      160.31      2.21 o 
  -3   6   6       75.31       75.55      1.31 o 
  -2   6   6      396.26      402.97      4.35 o 
  -1   6   6       55.79       53.70      1.21 o 
   0   6   6      191.03      179.71      2.25 o 
   1   6   6      319.65      309.22      3.47 o 
   2   6   6       39.03       37.52      1.12 o 
   3   6   6      345.97      331.92      3.57 o 
   4   6   6       11.16       10.75      0.57 o 
   5   6   6       50.87       49.46      1.14 o 
   6   6   6      135.53      133.07      4.15 o 
   7   6   6       36.78       41.15      3.97 o 
   8   6   6       97.77       97.47      3.73 o 
  -9   7   6        0.04       -0.39      0.68 o 
  -8   7   6       65.94       61.89      1.80 o 
  -7   7   6       22.59       23.79      1.20 o 
  -6   7   6       13.01       12.46      0.86 o 
  -5   7   6       61.66       61.17      1.47 o 
  -4   7   6       12.66       12.45      0.60 o 
  -3   7   6       17.93       17.69      0.68 o 
  -2   7   6      113.47      117.52      1.69 o 
  -1   7   6        2.96        3.04      0.30 o 
   0   7   6       31.72       29.67      0.77 o 
   1   7   6       19.24       19.97      0.78 o 
   2   7   6        3.35        4.21      0.38 o 
   3   7   6        2.06        1.40      0.45 o 
   4   7   6       11.35       10.79      0.81 o 
   5   7   6       13.86       13.32      1.24 o 
   6   7   6       67.39       66.92      4.54 o 
   7   7   6        0.17       -0.03      1.15 o 
  -9   8   6       97.00       98.41      2.47 o 
  -8   8   6      108.72      107.30      2.56 o 
  -7   8   6      386.96      373.71      6.38 o 
  -6   8   6       40.14       41.87      1.62 o 
  -5   8   6      390.71      384.05      4.81 o 
  -4   8   6      109.13      110.10      1.74 o 
  -3   8   6      102.88      102.85      1.92 o 
  -2   8   6      312.76      312.26      3.51 o 
  -1   8   6        0.69        0.30      0.34 o 
   0   8   6       72.45       71.72      1.53 o 
   1   8   6      163.14      170.84      2.72 o 
   2   8   6        4.58        4.28      0.62 o 
   3   8   6      273.13      271.27      3.67 o 
   4   8   6        7.66        7.45      1.01 o 
   5   8   6       28.33       27.26      1.98 o 
   6   8   6       97.00       95.63      2.74 o 
  -8   9   6        5.29        5.63      1.01 o 
  -7   9   6        1.02        0.91      0.52 o 
  -6   9   6        0.05        0.37      0.45 o 
  -5   9   6       24.53       26.28      1.16 o 
  -4   9   6        0.19       -0.04      0.38 o 
  -3   9   6       19.41       17.86      1.02 o 
  -2   9   6        0.02        0.20      0.35 o 
  -1   9   6        0.29        0.02      0.36 o 
   0   9   6       14.66       17.13      0.88 o 
   1   9   6        3.43        2.03      0.58 o 
   2   9   6       26.16       28.46      1.19 o 
   3   9   6        2.45        1.63      0.68 o 
   4   9   6        0.23       -0.36      0.66 o 
   5   9   6        8.30        7.50      2.00 o 
   6   9   6       10.63       12.46      1.43 o 
  -8  10   6       27.70       26.47      1.71 o 
  -7  10   6       69.95       69.64      4.36 o 
  -6  10   6        0.79        1.59      0.78 o 
  -5  10   6      155.06      153.62      3.57 o 
  -4  10   6       80.91       84.89      3.03 o 
  -3  10   6        0.33       -0.37      0.37 o 
  -2  10   6      186.63      190.21      5.69 o 
  -1  10   6      288.02      284.42      3.67 o 
   0  10   6      223.51      223.90      3.36 o 
   1  10   6      398.24      390.91      6.11 o 
   2  10   6       96.91       92.80      2.26 o 
   3  10   6      250.72      245.57      4.33 o 
   4  10   6        3.11        4.09      0.95 o 
   5  10   6       77.37       78.71      2.78 o 
   6  10   6       66.27       65.61      2.66 o 
  -7  11   6       14.30       12.54      1.42 o 
  -6  11   6       15.45       16.07      1.70 o 
  -5  11   6        0.66        0.37      0.62 o 
  -4  11   6       12.43       11.01      0.98 o 
  -3  11   6       26.72       27.40      1.26 o 
  -2  11   6       90.11       90.62      2.27 o 
  -1  11   6        7.51        8.38      0.76 o 
   0  11   6      171.95      173.00      3.13 o 
   1  11   6       76.84       75.96      2.00 o 
   2  11   6       46.27       47.12      2.71 o 
   3  11   6       18.76       17.16      1.37 o 
   4  11   6        0.33        0.22      0.82 o 
   5  11   6        2.11        1.65      0.94 o 
  -6  12   6        2.13        2.39      1.02 o 
  -5  12   6       98.01       99.47      2.76 o 
  -4  12   6       50.77       51.29      1.95 o 
  -3  12   6        0.18       -0.40      0.51 o 
  -2  12   6      107.72      108.87      2.27 o 
  -1  12   6      200.01      205.26      3.51 o 
   0  12   6      159.18      161.15      3.50 o 
   1  12   6      247.89      242.76      4.82 o 
   2  12   6       74.73       71.76      2.36 o 
   3  12   6      130.02      129.28      3.42 o 
   4  12   6        2.13        0.47      0.82 o 
   5  12   6       38.54       38.27      2.05 o 
  -5  13   6        6.92        7.43      0.96 o 
  -4  13   6        0.01       -0.57      0.57 o 
  -3  13   6        8.91        7.57      0.84 o 
  -2  13   6        0.03        0.13      0.56 o 
  -1  13   6        0.50        0.18      1.24 o 
   0  13   6        7.94        9.15      0.98 o 
   1  13   6        5.51        5.96      1.98 o 
   2  13   6        5.70        4.78      0.93 o 
   3  13   6        2.51        2.05      0.88 o 
   4  13   6        2.68        1.94      1.75 o 
  -4  14   6       28.14       27.57      2.64 o 
  -3  14   6       28.38       27.10      2.60 o 
  -2  14   6       80.18       77.47      3.76 o 
  -1  14   6        0.09       -0.16      0.62 o 
   0  14   6       22.63       20.46      1.75 o 
   1  14   6       36.64       32.72      2.23 o 
   2  14   6        2.83        2.45      0.87 o 
 -10   0   7        0.01       -0.69      0.69 o 
  -9   0   7        9.29        6.32      0.96 o 
  -8   0   7        0.04        0.91      0.72 o 
  -7   0   7        1.56        3.09      0.92 o 
  -6   0   7       12.83       10.73      1.04 o 
  -5   0   7       15.46       20.28      1.00 o 
  -4   0   7       22.36       24.89      1.02 o 
  -3   0   7       37.46       24.21      0.86 o 
  -2   0   7        2.76        4.23      0.58 o 
  -1   0   7       85.22       79.60      2.13 o 
   0   0   7        0.16       -0.32      0.55 o 
   1   0   7        0.02       -0.23      0.43 o 
   2   0   7        1.56        1.19      0.54 o 
   3   0   7       15.00       15.06      0.85 o 
   4   0   7       14.22       14.75      0.92 o 
   5   0   7      120.04      115.81      2.82 o 
   6   0   7        0.07       -0.62      0.62 o 
   7   0   7       20.99       23.03      1.81 o 
   8   0   7       14.68       13.53      1.26 o 
 -10   1   7        0.52        0.66      0.93 o 
  -9   1   7      185.54      183.56      4.12 o 
  -8   1   7       64.50       65.07      1.55 o 
  -7   1   7       96.36       90.84      1.67 o 
  -6   1   7      297.73      296.15      3.26 o 
  -5   1   7       20.77       19.76      0.71 o 
  -4   1   7      382.79      411.34      4.40 o 
  -3   1   7      114.28      108.48      1.41 o 
  -2   1   7       75.46       92.08      1.25 o 
  -1   1   7      885.07      891.41      9.40 o 
   0   1   7       95.48       97.67      1.52 o 
   1   1   7      442.36      443.29      4.00 o 
   2   1   7      490.32      487.21      4.08 o 
   3   1   7        0.79        1.28      0.35 o 
   4   1   7      499.95      496.00      4.78 o 
   5   1   7       71.06       71.22      1.66 o 
   6   1   7      208.51      202.79      2.91 o 
   7   1   7       40.65       36.58      1.17 o 
   8   1   7        7.88        7.30      0.73 o 
 -10   2   7        0.18        0.20      1.03 o 
  -9   2   7        1.89        3.38      0.79 o 
  -8   2   7       18.36       17.38      1.14 o 
  -7   2   7        5.23        5.55      0.47 o 
  -6   2   7       13.61       14.00      0.63 o 
  -5   2   7        0.92        0.35      0.27 o 
  -4   2   7        7.80        7.86      0.44 o 
  -3   2   7        4.95        3.76      0.41 o 
  -2   2   7        3.18        3.45      0.33 o 
  -1   2   7        0.88        0.41      0.24 o 
   0   2   7        3.11        3.20      0.43 o 
   1   2   7        0.81        1.16      0.54 o 
   2   2   7        1.02        0.87      0.33 o 
   3   2   7        7.95        8.44      0.49 o 
   4   2   7        1.25        1.75      0.42 o 
   5   2   7       16.98       18.45      0.82 o 
   6   2   7        0.33       -0.17      0.52 o 
   7   2   7        0.02       -0.36      0.57 o 
   8   2   7        2.51        3.03      0.62 o 
 -10   3   7        1.48        1.55      0.71 o 
  -9   3   7      248.24      251.71      4.22 o 
  -8   3   7       51.01       49.95      1.43 o 
  -7   3   7      200.29      198.37      2.68 o 
  -6   3   7       90.64       92.11      1.60 o 
  -5   3   7        1.02        0.86      0.36 o 
  -4   3   7      322.52      311.94      3.91 o 
  -3   3   7      375.34      376.36      5.23 o 
  -2   3   7      406.50      410.74      4.44 o 
  -1   3   7      650.70      662.92      6.39 o 
   0   3   7       18.61       18.88      0.61 o 
   1   3   7      326.51      321.78      3.70 o 
   2   3   7      511.72      496.99      4.98 o 
   3   3   7       19.05       18.93      0.81 o 
   4   3   7      254.97      249.16      3.01 o 
   5   3   7       24.35       24.01      0.98 o 
   6   3   7       30.51       31.55      1.92 o 
   7   3   7       77.80       77.48      1.90 o 
   8   3   7        0.04       -0.53      0.91 o 
  -9   4   7        0.04        0.87      0.61 o 
  -8   4   7       48.56       45.83      1.33 o 
  -7   4   7       21.77       23.36      1.00 o 
  -6   4   7       12.72       14.19      0.79 o 
  -5   4   7       14.10       15.78      1.10 o 
  -4   4   7       54.68       53.58      1.59 o 
  -3   4   7        5.60        6.84      0.60 o 
  -2   4   7        3.90        3.91      0.44 o 
  -1   4   7       34.37       35.22      0.87 o 
   0   4   7       40.56       40.47      0.95 o 
   1   4   7        1.40        2.13      0.27 o 
   2   4   7        0.64        1.25      0.36 o 
   3   4   7        5.36        4.30      0.49 o 
   4   4   7       17.18       16.69      0.83 o 
   5   4   7        0.85        0.03      0.47 o 
   6   4   7        1.04       -0.05      0.57 o 
   7   4   7       10.75       10.29      1.70 o 
   8   4   7        0.12       -0.30      0.61 o 
  -9   5   7      193.71      193.30      3.10 o 
  -8   5   7       44.72       47.37      1.43 o 
  -7   5   7      147.62      148.98      2.69 o 
  -6   5   7      107.00      107.82      1.91 o 
  -5   5   7        0.43        0.11      0.60 o 
  -4   5   7      297.94      293.53      6.21 o 
  -3   5   7      233.06      223.20      4.03 o 
  -2   5   7      274.17      275.15      3.53 o 
  -1   5   7      524.06      535.83      5.56 o 
   0   5   7       22.15       21.31      0.74 o 
   1   5   7      242.77      251.64      3.06 o 
   2   5   7      402.67      390.41      4.39 o 
   3   5   7        4.35        3.69      0.51 o 
   4   5   7      240.00      233.81      2.97 o 
   5   5   7       32.42       31.85      1.86 o 
   6   5   7       42.77       42.32      1.66 o 
   7   5   7       62.45       61.29      1.88 o 
  -9   6   7        2.89        1.97      0.69 o 
  -8   6   7        4.69        3.77      0.68 o 
  -7   6   7        0.27       -0.21      0.57 o 
  -6   6   7        9.77        9.52      0.83 o 
  -5   6   7        0.79        1.59      0.57 o 
  -4   6   7        0.32       -0.14      0.52 o 
  -3   6   7       10.27       10.27      0.71 o 
  -2   6   7        0.02        0.23      0.29 o 
  -1   6   7        8.07        9.51      0.63 o 
   0   6   7        0.61        0.50      0.33 o 
   1   6   7        2.89        3.65      0.44 o 
   2   6   7        0.03       -0.07      0.33 o 
   3   6   7        3.66        4.07      0.51 o 
   4   6   7        1.23        0.71      0.50 o 
   5   6   7       30.59       31.92      1.45 o 
   6   6   7        0.65        0.01      1.16 o 
   7   6   7        2.28        0.42      2.44 o 
  -9   7   7      103.11      106.33      2.73 o 
  -8   7   7       40.87       42.98      1.65 o 
  -7   7   7       46.55       46.78      2.48 o 
  -6   7   7      215.00      222.62      5.20 o 
  -5   7   7       18.59       18.34      1.06 o 
  -4   7   7      226.07      222.73      7.92 o 
  -3   7   7       60.39       60.40      1.96 o 
  -2   7   7       23.19       22.32      0.78 o 
  -1   7   7      596.88      614.77      6.31 o 
   0   7   7       61.38       64.21      1.22 o 
   1   7   7      311.45      314.86      3.64 o 
   2   7   7      255.27      259.22      3.17 o 
   3   7   7        2.20        1.97      0.41 o 
   4   7   7      316.61      318.73      5.34 o 
   5   7   7       51.64       46.82      2.57 o 
   6   7   7      158.90      158.73      7.19 o 
   7   7   7       20.13       17.31      3.20 o 
  -8   8   7        0.09       -0.06      0.65 o 
  -7   8   7        0.73        0.45      0.57 o 
  -6   8   7        4.15        4.93      0.77 o 
  -5   8   7        6.18        6.33      0.83 o 
  -4   8   7        5.51        5.42      0.61 o 
  -3   8   7       22.90       26.10      1.34 o 
  -2   8   7        0.03        0.03      0.28 o 
  -1   8   7       32.61       35.62      0.88 o 
   0   8   7        5.40        6.39      0.65 o 
   1   8   7        0.45        0.52      0.70 o 
   2   8   7        0.40        0.54      0.50 o 
   3   8   7        7.66        7.71      0.93 o 
   4   8   7        3.33        4.01      0.88 o 
   5   8   7       63.69       63.41      2.90 o 
   6   8   7        0.09       -0.81      2.53 o 
  -8   9   7       26.67       25.15      3.16 o 
  -7   9   7       53.35       55.33      1.64 o 
  -6   9   7       99.68      100.62      2.35 o 
  -5   9   7        2.55        3.84      0.65 o 
  -4   9   7      156.37      153.86      3.55 o 
  -3   9   7       79.78       82.65      1.82 o 
  -2   9   7       54.54       53.06      1.20 o 
  -1   9   7      352.37      355.75      7.43 o 
   0   9   7       33.76       35.35      1.33 o 
   1   9   7      189.41      192.92      3.20 o 
   2   9   7      232.65      225.99      4.02 o 
   3   9   7        0.94        1.03      0.70 o 
   4   9   7      206.86      208.45      4.13 o 
   5   9   7       17.89       16.80      1.46 o 
   6   9   7       73.57       82.79      4.46 o 
  -7  10   7        6.08        6.77      1.43 o 
  -6  10   7        6.82        8.34      1.42 o 
  -5  10   7        3.37        2.65      0.95 o 
  -4  10   7        8.94        8.98      1.14 o 
  -3  10   7        0.06       -0.06      0.54 o 
  -2  10   7        0.34        0.48      0.45 o 
  -1  10   7        1.70        1.67      0.53 o 
   0  10   7        9.57        9.12      0.88 o 
   1  10   7        0.14       -0.33      0.73 o 
   2  10   7        0.30        0.50      0.77 o 
   3  10   7        6.44        4.55      0.91 o 
   4  10   7        4.90        5.15      0.99 o 
   5  10   7        2.00        1.15      1.00 o 
  -7  11   7       85.99       90.24      3.92 o 
  -6  11   7       17.46       21.11      1.97 o 
  -5  11   7        0.06        0.31      0.80 o 
  -4  11   7       93.42       93.22      2.58 o 
  -3  11   7      102.19      106.52      3.43 o 
  -2  11   7      133.61      137.88      2.75 o 
  -1  11   7      139.21      144.43      2.85 o 
   0  11   7        5.00        6.55      0.81 o 
   1  11   7       60.12       59.25      2.75 o 
   2  11   7      169.44      167.46      3.44 o 
   3  11   7        6.18        4.08      1.01 o 
   4  11   7       74.13       71.18      2.68 o 
   5  11   7        6.15        4.58      1.16 o 
  -6  12   7        8.12       10.07      1.48 o 
  -5  12   7        4.17        4.62      0.87 o 
  -4  12   7        5.96        6.09      0.89 o 
  -3  12   7        0.77        0.26      0.49 o 
  -2  12   7        0.03        0.61      0.82 o 
  -1  12   7        5.69        7.48      1.33 o 
   0  12   7       14.44       14.01      1.70 o 
   1  12   7        0.22       -0.14      0.68 o 
   2  12   7        0.19        0.79      0.77 o 
   3  12   7        1.33       -0.21      0.83 o 
   4  12   7        1.89        1.17      1.49 o 
  -5  13   7        1.88        2.71      0.85 o 
  -4  13   7       60.79       60.62      2.07 o 
  -3  13   7       34.17       35.29      1.42 o 
  -2  13   7       34.36       32.10      1.71 o 
  -1  13   7      120.57      125.01      3.07 o 
   0  13   7        6.10        6.60      1.35 o 
   1  13   7       55.72       55.93      2.13 o 
   2  13   7       76.44       78.40      3.88 o 
   3  13   7        0.01        0.12      0.82 o 
  -3  14   7        5.27        4.02      0.86 o 
  -2  14   7        0.17        0.44      0.72 o 
  -1  14   7        5.85        6.43      1.05 o 
   0  14   7        2.02        3.06      1.42 o 
   1  14   7        0.71        0.75      0.79 o 
 -10   0   8       38.13       43.40      4.52 o 
  -9   0   8       37.73       33.84      2.86 o 
  -8   0   8      285.07      266.72      7.88 o 
  -7   0   8        1.39        1.15      2.06 o 
  -6   0   8      180.61      176.29      3.93 o 
  -5   0   8      209.23      206.12      5.42 o 
  -4   0   8        1.68        1.26      0.40 o 
  -3   0   8      169.92      180.35      3.01 o 
  -2   0   8       18.70       22.23      2.20 o 
  -1   0   8       49.68       45.10      1.76 o 
   0   0   8      232.71      229.24      6.77 o 
   1   0   8      495.76      495.95     12.46 o 
   2   0   8      558.51      559.65      7.79 o 
   3   0   8      667.27      654.40      7.63 o 
   4   0   8      107.84      108.26      2.64 o 
   5   0   8      397.34      390.39      6.44 o 
   6   0   8       54.15       52.27      1.90 o 
   7   0   8      120.97      119.99      3.77 o 
 -10   1   8        1.34        0.70      0.74 o 
  -9   1   8        1.34        1.58      0.78 o 
  -8   1   8        2.03        2.19      0.52 o 
  -7   1   8        0.93        1.00      0.48 o 
  -6   1   8       31.69       31.61      1.09 o 
  -5   1   8       13.37       12.46      0.66 o 
  -4   1   8        8.99        9.30      0.78 o 
  -3   1   8       78.45       75.53      1.33 o 
  -2   1   8       22.82       19.64      0.70 o 
  -1   1   8       24.49       24.49      1.19 o 
   0   1   8      242.93      244.66      3.48 o 
   1   1   8        7.24        7.07      0.67 o 
   2   1   8      213.05      210.53      2.83 o 
   3   1   8       14.32       14.37      0.70 o 
   4   1   8       15.83       14.87      0.75 o 
   5   1   8        2.51        1.99      0.60 o 
   6   1   8        4.08        4.39      0.63 o 
   7   1   8        0.00       -0.04      0.53 o 
  -9   2   8        2.58        2.10      0.86 o 
  -8   2   8      176.15      172.48      3.23 o 
  -7   2   8      155.70      154.81      2.59 o 
  -6   2   8      237.41      241.99      3.03 o 
  -5   2   8      577.12      566.70      6.26 o 
  -4   2   8       19.73       23.80      1.31 o 
  -3   2   8      381.62      388.15      3.96 o 
  -2   2   8       89.23       87.83      1.35 o 
  -1   2   8       54.44       59.50      1.22 o 
   0   2   8      356.39      358.54      3.86 o 
   1   2   8       22.55       21.17      0.87 o 
   2   2   8      386.58      382.09      4.00 o 
   3   2   8      243.84      241.24      2.99 o 
   4   2   8       63.25       62.66      1.28 o 
   5   2   8      232.90      228.56      3.11 o 
   6   2   8       26.63       26.28      1.15 o 
   7   2   8       28.22       28.17      1.23 o 
  -9   3   8       31.02       30.46      1.39 o 
  -8   3   8       88.09       92.12      1.85 o 
  -7   3   8        3.42        3.56      0.57 o 
  -6   3   8       95.26       96.67      1.92 o 
  -5   3   8       82.10       89.65      2.01 o 
  -4   3   8       47.39       49.45      1.27 o 
  -3   3   8       58.40       65.39      2.05 o 
  -2   3   8       58.35       57.18      1.03 o 
  -1   3   8       19.15       18.60      0.71 o 
   0   3   8       56.92       57.73      1.09 o 
   1   3   8        5.04        4.72      0.69 o 
   2   3   8       20.20       21.04      0.84 o 
   3   3   8        6.18        6.68      0.67 o 
   4   3   8       12.47       12.35      0.88 o 
   5   3   8        3.26        3.32      0.80 o 
   6   3   8       16.29       15.54      1.04 o 
   7   3   8        4.63        4.77      0.80 o 
  -9   4   8        2.53        1.81      0.85 o 
  -8   4   8      103.97      105.46      2.12 o 
  -7   4   8      395.35      393.05      8.39 o 
  -6   4   8      270.65      270.90      3.85 o 
  -5   4   8      862.60      874.60      9.62 o 
  -4   4   8       45.34       48.82      1.68 o 
  -3   4   8      502.28      508.51      6.56 o 
  -2   4   8      155.09      151.58      3.18 o 
  -1   4   8      287.23      292.05      5.59 o 
   0   4   8      403.34      399.83      5.00 o 
   1   4   8       70.71       70.08      1.58 o 
   2   4   8      226.92      220.70      3.32 o 
   3   4   8       57.78       59.65      1.47 o 
   4   4   8       24.45       24.75      1.43 o 
   5   4   8      133.52      133.44      3.02 o 
   6   4   8       15.39       18.08      1.36 o 
   7   4   8        1.77        0.60      0.82 o 
  -9   5   8       16.72       17.38      1.11 o 
  -8   5   8       36.92       34.48      1.59 o 
  -7   5   8        1.72        1.15      0.60 o 
  -6   5   8       31.73       33.85      1.78 o 
  -5   5   8       57.01       60.57      1.53 o 
  -4   5   8       16.83       15.04      1.92 o 
  -3   5   8       56.42       55.48      1.76 o 
  -2   5   8       15.99       15.71      1.81 o 
  -1   5   8        2.55        3.29      0.59 o 
   0   5   8        3.47        2.24      0.54 o 
   1   5   8        2.21        1.96      0.51 o 
   2   5   8        0.02        0.01      0.48 o 
   3   5   8        3.06        1.62      0.57 o 
   4   5   8        1.60        2.00      1.31 o 
   5   5   8        0.87        0.77      0.73 o 
   6   5   8        4.48        4.76      1.56 o 
   7   5   8        1.11        0.28      0.73 o 
  -9   6   8       10.36       11.30      0.98 o 
  -8   6   8      154.49      149.07      2.91 o 
  -7   6   8       39.67       38.50      2.45 o 
  -6   6   8      148.95      145.93      3.02 o 
  -5   6   8      275.92      278.10      5.17 o 
  -4   6   8        8.58        7.48      1.37 o 
  -3   6   8      187.94      191.56      3.75 o 
  -2   6   8       27.95       28.26      1.25 o 
  -1   6   8        1.00        0.78      0.47 o 
   0   6   8      179.36      183.98      2.53 o 
   1   6   8      106.73      111.44      2.20 o 
   2   6   8      295.94      301.14      4.15 o 
   3   6   8      288.48      286.81      4.91 o 
   4   6   8       49.97       48.86      1.64 o 
   5   6   8      219.92      218.15      4.52 o 
   6   6   8       31.00       38.25      4.30 o 
  -8   7   8        8.96        9.01      1.13 o 
  -7   7   8        0.32        0.82      0.72 o 
  -6   7   8       46.14       47.02      1.95 o 
  -5   7   8        3.50        3.30      0.80 o 
  -4   7   8       10.50       11.94      1.01 o 
  -3   7   8       49.13       50.13      1.64 o 
  -2   7   8       24.84       24.33      1.32 o 
  -1   7   8       27.16       29.48      0.91 o 
   0   7   8      246.24      253.12      3.17 o 
   1   7   8        4.13        4.13      0.52 o 
   2   7   8      218.58      219.90      2.93 o 
   3   7   8       15.31       13.40      1.05 o 
   4   7   8       21.06       21.63      1.97 o 
   5   7   8        1.28        0.35      3.44 o 
   6   7   8        7.58        8.35      3.03 o 
  -8   8   8      141.20      135.34      3.51 o 
  -7   8   8        2.65        3.82      0.91 o 
  -6   8   8       88.04       82.37      2.42 o 
  -5   8   8      119.23      115.34      2.77 o 
  -4   8   8        0.58       -0.61      0.72 o 
  -3   8   8      103.35      102.73      2.36 o 
  -2   8   8       12.74       11.44      0.86 o 
  -1   8   8       11.83       12.19      0.65 o 
   0   8   8      123.13      123.34      1.88 o 
   1   8   8      223.99      218.66      3.52 o 
   2   8   8      294.63      296.13      4.99 o 
   3   8   8      316.61      312.65      8.39 o 
   4   8   8       63.59       57.95      2.83 o 
   5   8   8      195.63      190.58      5.28 o 
   6   8   8       23.28       13.69      3.35 o 
  -7   9   8        0.45       -0.26      0.71 o 
  -6   9   8        0.13       -0.19      0.65 o 
  -5   9   8       11.32       11.58      1.95 o 
  -4   9   8        0.09        0.32      0.53 o 
  -3   9   8       25.23       25.26      1.15 o 
  -2   9   8        0.06       -0.32      0.44 o 
  -1   9   8        0.59       -0.19      0.48 o 
   0   9   8       31.53       35.63      1.31 o 
   1   9   8        5.48        2.66      0.76 o 
   2   9   8       35.46       37.74      1.68 o 
   3   9   8        4.18        4.27      1.11 o 
   4   9   8        1.13        2.09      1.39 o 
   5   9   8        2.91       -0.73      3.54 o 
  -7  10   8      129.58      130.07      4.89 o 
  -6  10   8      108.76      111.94      4.26 o 
  -5  10   8      297.84      300.09      7.98 o 
  -4  10   8       14.59       11.76      1.48 o 
  -3  10   8      174.05      171.19      3.04 o 
  -2  10   8       50.65       46.18      2.33 o 
  -1  10   8       64.06       63.46      1.95 o 
   0  10   8      157.79      155.65      3.47 o 
   1  10   8        3.50        2.09      1.27 o 
   2  10   8      120.21      119.85      2.91 o 
   3  10   8       45.79       49.15      2.12 o 
   4  10   8       19.60       21.87      1.61 o 
   5  10   8       64.66       64.13      3.90 o 
  -6  11   8       60.48       60.37      3.05 o 
  -5  11   8       42.47       40.15      2.36 o 
  -4  11   8       21.34       17.49      1.68 o 
  -3  11   8       21.10       19.59      1.76 o 
  -2  11   8       21.41       21.46      1.25 o 
  -1  11   8        7.42        8.26      0.94 o 
   0  11   8       34.88       36.75      3.56 o 
   1  11   8        0.81        1.01      0.72 o 
   2  11   8       16.32       16.43      1.31 o 
   3  11   8        4.24        3.27      1.08 o 
   4  11   8        5.75        4.78      1.29 o 
  -5  12   8      219.19      232.07      6.58 o 
  -4  12   8       18.99       21.08      1.13 o 
  -3  12   8      113.78      113.81      4.35 o 
  -2  12   8       24.93       27.16      1.39 o 
  -1  12   8       48.35       48.96      1.73 o 
   0  12   8       87.03       84.31      3.71 o 
   1  12   8        6.66        6.99      1.01 o 
   2  12   8       54.85       53.18      2.50 o 
   3  12   8       26.10       28.07      1.96 o 
  -4  13   8        0.76        1.13      0.79 o 
  -3  13   8       19.85       22.75      1.32 o 
  -2  13   8        0.01        0.76      1.11 o 
  -1  13   8        1.48        1.74      0.98 o 
   0  13   8        8.27        8.94      2.52 o 
   1  13   8        0.14       -0.19      0.80 o 
  -9   0   9       13.64       12.70      3.20 o 
  -8   0   9        2.61        1.91      0.78 o 
  -7   0   9       12.32       13.59      1.23 o 
  -6   0   9       21.45       20.75      1.43 o 
  -5   0   9       50.48       50.50      1.93 o 
  -4   0   9        3.53        2.89      0.71 o 
  -3   0   9       55.92       57.37      1.79 o 
  -2   0   9        6.53        7.98      1.81 o 
  -1   0   9        1.56        2.32      0.69 o 
   0   0   9       34.05       34.87      2.85 o 
   1   0   9        0.02       -1.56      1.56 o 
   2   0   9       26.53       27.75      3.12 o 
   3   0   9      102.16      103.28      3.44 o 
   4   0   9        0.39        0.17      0.87 o 
   5   0   9       90.42       88.73      2.42 o 
   6   0   9        2.13        2.07      0.85 o 
   7   0   9        3.48        3.22      0.97 o 
  -9   1   9       58.71       57.16      2.01 o 
  -8   1   9       21.88       20.23      2.12 o 
  -7   1   9      210.07      207.64      3.13 o 
  -6   1   9        0.34        0.73      0.45 o 
  -5   1   9      225.26      221.34      2.87 o 
  -4   1   9      140.37      137.90      2.07 o 
  -3   1   9        1.13        1.39      0.40 o 
  -2   1   9      492.14      508.81      5.75 o 
  -1   1   9      171.72      177.90      2.66 o 
   0   1   9      132.68      139.76      3.59 o 
   1   1   9      164.99      172.89      3.39 o 
   2   1   9       78.14       77.18      2.23 o 
   3   1   9       61.84       63.60      1.75 o 
   4   1   9      290.67      288.22      3.68 o 
   5   1   9       29.58       31.17      1.25 o 
   6   1   9      193.42      193.73      2.69 o 
   7   1   9        0.14       -0.22      0.57 o 
  -9   2   9        1.73        1.49      2.13 o 
  -8   2   9        0.08        0.66      0.78 o 
  -7   2   9        0.01        0.07      0.74 o 
  -6   2   9        1.82        1.63      0.90 o 
  -5   2   9       14.16       14.02      0.70 o 
  -4   2   9        8.03        8.68      0.69 o 
  -3   2   9       16.03       18.84      0.74 o 
  -2   2   9        3.00        4.08      0.65 o 
  -1   2   9       19.15       20.53      0.84 o 
   0   2   9       21.13       21.00      0.89 o 
   1   2   9       15.73       16.48      1.01 o 
   2   2   9        1.51        0.68      0.58 o 
   3   2   9        3.87        3.30      0.65 o 
   4   2   9        0.42        0.10      0.92 o 
   5   2   9       27.57       24.63      1.34 o 
   6   2   9        1.73        1.62      0.65 o 
   7   2   9        4.13        3.67      0.73 o 
  -9   3   9       63.99       68.65      4.65 o 
  -8   3   9        5.72        6.58      1.10 o 
  -7   3   9       59.18       57.55      2.05 o 
  -6   3   9       89.63       89.39      1.98 o 
  -5   3   9       72.30       68.23      1.67 o 
  -4   3   9      784.38      785.67      8.65 o 
  -3   3   9       23.08       23.73      1.12 o 
  -2   3   9      924.20      954.36     10.64 o 
  -1   3   9       91.43       90.94      1.55 o 
   0   3   9      188.59      191.11      2.65 o 
   1   3   9      285.66      290.52      3.72 o 
   2   3   9        0.29       -0.06      0.58 o 
   3   3   9       95.58       97.27      1.95 o 
   4   3   9       59.14       61.41      3.66 o 
   5   3   9        1.67        1.40      0.71 o 
   6   3   9      138.17      141.94      4.93 o 
  -9   4   9        0.10       -0.02      0.82 o 
  -8   4   9        2.65        3.59      0.79 o 
  -7   4   9        4.53        4.58      0.75 o 
  -6   4   9       34.10       33.94      1.31 o 
  -5   4   9      126.40      131.29      2.63 o 
  -4   4   9       12.12       10.25      0.85 o 
  -3   4   9      138.96      144.63      2.32 o 
  -2   4   9       27.44       27.11      1.06 o 
  -1   4   9       33.87       32.23      1.30 o 
   0   4   9       15.39       16.78      1.29 o 
   1   4   9       32.34       30.32      1.30 o 
   2   4   9        2.38        2.06      0.39 o 
   3   4   9        9.75        8.76      1.59 o 
   4   4   9        2.48        2.91      0.99 o 
   5   4   9        6.34        4.32      0.94 o 
   6   4   9       10.97       12.38      1.28 o 
  -9   5   9       53.85       51.38      2.33 o 
  -8   5   9        8.07        7.19      0.91 o 
  -7   5   9       72.92       71.57      1.91 o 
  -6   5   9       41.48       42.88      1.42 o 
  -5   5   9       82.66       80.10      2.00 o 
  -4   5   9      474.54      462.52      6.28 o 
  -3   5   9       15.39       14.52      0.95 o 
  -2   5   9      647.36      643.08      8.48 o 
  -1   5   9       79.51       76.96      1.94 o 
   0   5   9      125.02      127.54      4.47 o 
   1   5   9      200.15      198.92      3.30 o 
   2   5   9       10.74        9.98      0.86 o 
   3   5   9       66.20       61.66      1.93 o 
   4   5   9       97.06       97.68      3.77 o 
   5   5   9        3.28        3.48      1.02 o 
   6   5   9      142.10      144.94      3.73 o 
  -8   6   9        0.55        1.58      0.83 o 
  -7   6   9        2.27        3.06      0.72 o 
  -6   6   9        1.57        3.31      0.92 o 
  -5   6   9        1.35        0.64      0.72 o 
  -4   6   9        3.33        2.39      0.77 o 
  -3   6   9        1.46        1.63      0.56 o 
  -2   6   9        0.31        1.07      0.66 o 
  -1   6   9        3.83        3.54      0.67 o 
   0   6   9       25.03       26.27      1.23 o 
   1   6   9        1.28        1.77      0.56 o 
   2   6   9        9.61       10.27      0.86 o 
   3   6   9       30.91       32.09      1.45 o 
   4   6   9        0.23        0.41      0.94 o 
   5   6   9       48.92       47.51      4.24 o 
   6   6   9        0.04        0.02      2.77 o 
  -8   7   9       16.10       17.18      1.19 o 
  -7   7   9      160.03      154.24      4.52 o 
  -6   7   9        1.44        1.99      0.86 o 
  -5   7   9      170.62      163.79      3.64 o 
  -4   7   9       39.82       40.11      1.66 o 
  -3   7   9        0.32        0.50      0.72 o 
  -2   7   9      244.47      243.21      3.92 o 
  -1   7   9      103.98       97.15      2.45 o 
   0   7   9       72.80       73.51      1.87 o 
   1   7   9       69.65       69.57      1.68 o 
   2   7   9       73.33       67.32      1.84 o 
   3   7   9       26.11       29.67      1.32 o 
   4   7   9      237.25      229.22      5.82 o 
   5   7   9       22.11       15.18      3.67 o 
  -7   8   9        4.38        4.13      1.02 o 
  -6   8   9       10.95       10.03      1.16 o 
  -5   8   9       18.39       18.93      2.33 o 
  -4   8   9        1.34        1.80      0.72 o 
  -3   8   9       17.93       19.43      1.21 o 
  -2   8   9        2.19        1.91      0.62 o 
  -1   8   9        3.04        2.85      0.62 o 
   0   8   9       19.90       18.72      1.36 o 
   1   8   9        0.91        0.43      0.70 o 
   2   8   9       16.00       15.87      2.14 o 
   3   8   9       43.47       44.32      2.53 o 
   4   8   9        0.11        0.82      1.82 o 
   5   8   9       44.57       43.97      4.92 o 
  -7   9   9       65.79       67.07      2.25 o 
  -6   9   9        6.77        7.86      0.97 o 
  -5   9   9       74.15       77.57      5.47 o 
  -4   9   9      134.50      131.23      2.38 o 
  -3   9   9        1.73        1.97      0.57 o 
  -2   9   9      285.68      280.26      5.77 o 
  -1   9   9       64.57       64.53      2.60 o 
   0   9   9       80.41       83.07      3.53 o 
   1   9   9       83.07       78.73      2.90 o 
   2   9   9       12.00       10.11      1.54 o 
   3   9   9       31.33       27.14      2.18 o 
   4   9   9       82.95       85.84      3.75 o 
  -6  10   9        8.99       10.72      1.65 o 
  -5  10   9       34.65       33.45      2.33 o 
  -4  10   9        4.93        3.89      1.80 o 
  -3  10   9       37.64       33.39      1.86 o 
  -2  10   9        4.18        4.81      1.36 o 
  -1  10   9       16.01       14.54      1.16 o 
   0  10   9        4.52        3.58      1.19 o 
   1  10   9       14.27       15.03      1.26 o 
   2  10   9        0.33       -1.03      1.03 o 
   3  10   9        1.49        1.70      1.42 o 
   4  10   9        0.35       -1.37      2.09 o 
  -5  11   9       12.09       11.78      1.23 o 
  -4  11   9      306.48      302.08      7.99 o 
  -3  11   9        8.46       10.15      1.25 o 
  -2  11   9      310.90      303.96      6.22 o 
  -1  11   9       23.52       23.62      1.43 o 
   0  11   9       57.38       60.75      2.09 o 
   1  11   9      100.26       99.50      3.32 o 
   2  11   9        0.12        1.92      0.91 o 
   3  11   9       31.80       28.80      2.34 o 
  -4  12   9        3.02        2.13      0.98 o 
  -3  12   9       29.82       28.54      1.79 o 
  -2  12   9        6.89        9.57      2.08 o 
  -1  12   9        6.68        6.70      0.98 o 
   0  12   9        4.83        4.90      0.97 o 
   1  12   9        3.97        4.47      1.02 o 
  -9   0  10      110.33      113.65      6.45 o 
  -8   0  10       25.42       25.34      2.26 o 
  -7   0  10        0.04       -0.69      0.69 o 
  -6   0  10      149.53      153.94      3.67 o 
  -5   0  10      218.99      215.54      4.50 o 
  -4   0  10      218.10      227.72      5.74 o 
  -3   0  10      284.57      279.83      6.73 o 
  -2   0  10       18.33       18.86      1.33 o 
  -1   0  10      275.95      284.59      5.34 o 
   0   0  10      196.39      203.36      7.04 o 
   1   0  10      301.25      330.46     10.00 o 
   2   0  10      412.40      425.96     12.21 o 
   3   0  10       40.84       38.20      3.94 o 
   4   0  10      117.71      120.65      3.65 o 
   5   0  10       41.06       39.50      2.31 o 
   6   0  10        2.43        1.97      0.93 o 
  -9   1  10       13.38       14.28      2.47 o 
  -8   1  10        4.04        5.46      0.94 o 
  -7   1  10       27.83       27.96      1.01 o 
  -6   1  10       11.64       11.04      1.61 o 
  -5   1  10        6.45        7.17      0.79 o 
  -4   1  10       23.07       23.34      1.02 o 
  -3   1  10       33.43       36.18      1.41 o 
  -2   1  10       10.07        9.95      0.75 o 
  -1   1  10       12.32       12.81      0.88 o 
   0   1  10        4.13        4.13      1.02 o 
   1   1  10       32.99       32.11      2.32 o 
   2   1  10       20.62       22.67      1.52 o 
   3   1  10        0.04       -0.87      0.87 o 
   4   1  10       21.09       21.28      1.31 o 
   5   1  10        0.40       -0.36      0.75 o 
   6   1  10        0.15       -0.06      0.81 o 
  -9   2  10       67.39       65.73      2.51 o 
  -8   2  10       59.28       53.45      2.35 o 
  -7   2  10        3.16        2.92      0.95 o 
  -6   2  10      227.43      231.82      4.16 o 
  -5   2  10       70.30       66.44      1.86 o 
  -4   2  10      156.94      158.20      2.57 o 
  -3   2  10      207.46      210.56      3.71 o 
  -2   2  10       24.05       24.47      0.84 o 
  -1   2  10      270.35      277.65      3.65 o 
   0   2  10       42.92       44.37      1.26 o 
   1   2  10      129.68      142.32      3.70 o 
   2   2  10      239.69      239.80      4.42 o 
   3   2  10        1.28        1.34      0.86 o 
   4   2  10      124.33      127.65      3.18 o 
   5   2  10       75.88       76.31      3.36 o 
   6   2  10        0.42        0.26      0.79 o 
  -8   3  10        9.47       10.63      1.38 o 
  -7   3  10        0.05       -0.07      0.61 o 
  -6   3  10       10.64       10.44      1.29 o 
  -5   3  10        9.60        8.03      0.76 o 
  -4   3  10        4.98        7.18      0.80 o 
  -3   3  10        5.35        5.05      0.88 o 
  -2   3  10       12.71       15.24      0.90 o 
  -1   3  10        5.09        4.14      0.49 o 
   0   3  10        1.08        0.81      0.58 o 
   1   3  10        9.85       11.46      1.00 o 
   2   3  10       33.21       35.18      1.99 o 
   3   3  10        2.10        1.84      1.26 o 
   4   3  10        5.39        5.92      0.90 o 
   5   3  10        0.01       -0.68      0.68 o 
   6   3  10        1.37       -0.33      0.77 o 
  -8   4  10       84.30       87.73      3.50 o 
  -7   4  10       10.10       11.17      0.98 o 
  -6   4  10      267.06      254.19      6.58 o 
  -5   4  10        7.98        7.74      0.77 o 
  -4   4  10       96.62       94.52      1.91 o 
  -3   4  10      129.82      129.98      2.34 o 
  -2   4  10       17.21       16.89      0.95 o 
  -1   4  10      236.66      234.22      3.99 o 
   0   4  10        2.43        2.57      0.75 o 
   1   4  10       41.84       38.67      2.09 o 
   2   4  10      131.11      134.64      5.88 o 
   3   4  10       45.77       44.42      2.20 o 
   4   4  10      120.81      118.16      3.57 o 
   5   4  10      108.24      108.11      3.44 o 
  -8   5  10        7.02        7.23      0.94 o 
  -7   5  10        1.05        0.73      0.71 o 
  -6   5  10        2.96        2.38      0.73 o 
  -5   5  10        7.42        5.28      0.68 o 
  -4   5  10        1.07        1.48      0.55 o 
  -3   5  10        6.40        7.54      0.75 o 
  -2   5  10        7.68        6.46      0.84 o 
  -1   5  10        0.11       -0.34      0.54 o 
   0   5  10        0.56        0.57      0.64 o 
   1   5  10        0.46        1.46      0.71 o 
   2   5  10       13.34       15.11      1.19 o 
   3   5  10        0.56       -0.04      0.90 o 
   4   5  10        1.50        1.34      1.01 o 
   5   5  10        0.00        0.09      0.97 o 
  -8   6  10       27.91       29.91      2.36 o 
  -7   6  10        0.32       -0.57      0.70 o 
  -6   6  10      134.90      140.32      3.92 o 
  -5   6  10       86.25       85.07      2.16 o 
  -4   6  10      129.50      122.99      2.58 o 
  -3   6  10      154.17      151.67      3.07 o 
  -2   6  10       14.62       17.13      1.12 o 
  -1   6  10      171.75      168.71      3.22 o 
   0   6  10       67.84       70.25      2.00 o 
   1   6  10      121.82      121.71      2.70 o 
   2   6  10      219.58      217.96      3.96 o 
   3   6  10        1.55        1.45      0.79 o 
   4   6  10       90.20       90.34      4.68 o 
   5   6  10       48.69       50.95      2.08 o 
  -7   7  10       25.46       23.75      1.74 o 
  -6   7  10       17.53       18.74      2.14 o 
  -5   7  10        5.28        4.50      0.78 o 
  -4   7  10       26.47       26.23      1.32 o 
  -3   7  10       31.28       27.22      1.36 o 
  -2   7  10        5.51        4.70      0.76 o 
  -1   7  10       10.67       11.46      0.99 o 
   0   7  10        3.41        4.29      1.32 o 
   1   7  10       35.48       34.99      2.93 o 
   2   7  10       25.92       24.64      1.76 o 
   3   7  10        0.24       -0.43      1.83 o 
   4   7  10       21.01       19.06      3.80 o 
  -7   8  10        0.13        0.60      0.92 o 
  -6   8  10       80.66       79.68      2.53 o 
  -5   8  10      122.24      116.54      2.50 o 
  -4   8  10      119.78      114.48      2.87 o 
  -3   8  10      153.79      149.74      4.21 o 
  -2   8  10       14.74       16.12      1.06 o 
  -1   8  10      144.84      144.93      2.80 o 
   0   8  10       83.24       86.41      2.05 o 
   1   8  10      158.53      161.67      3.19 o 
   2   8  10      196.03      193.49      5.10 o 
   3   8  10       23.06       17.30      2.04 o 
   4   8  10       56.17       58.63      3.14 o 
  -6   9  10        1.91        1.81      0.84 o 
  -5   9  10        3.65        3.07      0.69 o 
  -4   9  10        6.54        8.27      0.85 o 
  -3   9  10       12.13       11.59      1.23 o 
  -2   9  10        8.47        9.01      1.29 o 
  -1   9  10        0.66        1.06      1.02 o 
   0   9  10        2.43       -0.05      2.38 o 
   1   9  10        3.46        2.87      1.30 o 
   2   9  10        3.56        5.33      1.47 o 
   3   9  10        0.26       -0.70      1.26 o 
  -5  10  10       11.78       11.05      3.50 o 
  -4  10  10       44.81       45.79      2.15 o 
  -3  10  10       72.35       71.82      2.64 o 
  -2  10  10        7.67        7.56      1.55 o 
  -1  10  10      110.93      106.36      3.36 o 
   0  10  10        4.24        3.94      1.23 o 
   1  10  10       32.85       30.95      3.51 o 
   2  10  10       63.92       62.92      3.57 o 
  -4  11  10        4.11        5.77      1.15 o 
  -3  11  10        0.24        2.14      1.23 o 
  -2  11  10        4.55        4.50      1.19 o 
  -1  11  10        2.22        2.58      1.11 o 
   0  11  10        0.79        0.64      1.14 o 
   1  11  10        6.76        6.00      1.45 o 
  -8   0  11        2.96        4.15      2.34 o 
  -7   0  11        0.00       -0.59      0.72 o 
  -6   0  11       68.01       64.27      2.57 o 
  -5   0  11       29.11       27.32      1.74 o 
  -4   0  11      156.65      151.14      4.33 o 
  -3   0  11      163.63      154.19      4.43 o 
  -2   0  11        8.07        8.39      1.22 o 
  -1   0  11      179.43      178.96      5.06 o 
   0   0  11        5.66        5.38      2.36 o 
   1   0  11       78.63       85.45      5.13 o 
   2   0  11       16.99       15.56      3.19 o 
   3   0  11       19.43       19.38      3.37 o 
   4   0  11       23.34       24.14      2.03 o 
   5   0  11        7.01        6.36      2.58 o 
  -8   1  11       80.16       78.46      2.54 o 
  -7   1  11        6.54        4.14      1.22 o 
  -6   1  11       40.29       43.24      1.29 o 
  -5   1  11       35.60       38.06      2.17 o 
  -4   1  11      131.27      126.64      2.69 o 
  -3   1  11       42.29       42.28      3.01 o 
  -2   1  11      698.55      715.11      9.02 o 
  -1   1  11        1.68        2.23      0.66 o 
   0   1  11      450.48      469.25      8.11 o 
   1   1  11       40.91       40.78      4.02 o 
   2   1  11      103.23      102.85      2.89 o 
   3   1  11      122.33      122.18      4.06 o 
   4   1  11       10.24        8.98      1.28 o 
   5   1  11       89.17       97.92      4.11 o 
  -8   2  11        1.29        0.89      0.92 o 
  -7   2  11        4.06        2.73      1.60 o 
  -6   2  11        6.88        7.85      1.36 o 
  -5   2  11        0.48        0.94      0.97 o 
  -4   2  11       10.19       12.03      1.08 o 
  -3   2  11        1.73        1.95      0.80 o 
  -2   2  11        1.32        1.74      0.44 o 
  -1   2  11       18.13       17.78      0.87 o 
   0   2  11       15.36       15.43      1.00 o 
   1   2  11       25.83       28.15      1.49 o 
   2   2  11        2.32        1.01      1.21 o 
   3   2  11        0.25        1.20      1.00 o 
   4   2  11        0.28       -1.22      2.14 o 
   5   2  11       14.20       13.40      1.45 o 
  -8   3  11      172.88      176.73      3.68 o 
  -7   3  11       28.91       28.34      1.76 o 
  -6   3  11       80.61       82.10      1.93 o 
  -5   3  11      268.26      258.26      4.25 o 
  -4   3  11        0.08        0.13      0.54 o 
  -3   3  11      244.54      252.87      3.69 o 
  -2   3  11      109.40      109.99      2.63 o 
  -1   3  11        9.50        8.92      0.84 o 
   0   3  11      164.39      168.40      3.56 o 
   1   3  11        4.91        4.65      0.61 o 
   2   3  11       27.64       29.51      1.24 o 
   3   3  11        6.83        8.20      0.87 o 
   4   3  11       24.88       21.52      2.43 o 
   5   3  11       29.06       29.81      2.21 o 
  -8   4  11        0.89        1.44      1.22 o 
  -7   4  11       11.51       11.52      0.98 o 
  -6   4  11        1.36        0.99      0.64 o 
  -5   4  11        6.40        6.81      1.20 o 
  -4   4  11       11.43        9.96      0.84 o 
  -3   4  11       49.06       49.27      1.79 o 
  -2   4  11       12.58       12.09      0.90 o 
  -1   4  11        8.05        9.24      1.45 o 
   0   4  11       16.92       17.06      1.40 o 
   1   4  11        4.19        2.75      0.85 o 
   2   4  11       21.79       21.77      1.83 o 
   3   4  11       14.74       15.86      1.64 o 
   4   4  11       13.68       10.26      1.50 o 
  -7   5  11       14.96       13.69      1.03 o 
  -6   5  11       58.26       57.81      1.63 o 
  -5   5  11      150.56      145.63      4.04 o 
  -4   5  11        7.43        7.13      0.79 o 
  -3   5  11      141.24      146.69      4.64 o 
  -2   5  11      164.29      161.89      2.79 o 
  -1   5  11        3.19        4.04      0.87 o 
   0   5  11      178.72      177.79      4.33 o 
   1   5  11       13.49       13.30      1.19 o 
   2   5  11       34.74       35.38      1.71 o 
   3   5  11       23.72       22.49      2.55 o 
   4   5  11        7.59        6.23      1.30 o 
  -7   6  11        1.27        0.85      0.67 o 
  -6   6  11       23.76       21.53      1.19 o 
  -5   6  11        5.89        6.17      0.90 o 
  -4   6  11       45.00       43.13      1.68 o 
  -3   6  11       29.74       31.31      2.79 o 
  -2   6  11        1.21        1.45      0.74 o 
  -1   6  11       48.41       47.93      1.78 o 
   0   6  11        4.58        4.88      0.90 o 
   1   6  11       33.08       30.27      1.89 o 
   2   6  11        1.99        3.39      0.91 o 
   3   6  11        2.28        2.91      1.55 o 
   4   6  11        4.71        3.56      1.51 o 
  -6   7  11       21.01       21.31      1.87 o 
  -5   7  11        5.17        4.60      1.00 o 
  -4   7  11      121.12      117.48      2.71 o 
  -3   7  11        9.59       10.14      1.03 o 
  -2   7  11      553.65      526.08      7.48 o 
  -1   7  11        0.30       -0.51      0.68 o 
   0   7  11      328.15      319.34      5.14 o 
   1   7  11       33.66       30.87      1.51 o 
   2   7  11       77.53       79.88      3.16 o 
   3   7  11      104.11      106.74      4.35 o 
  -6   8  11       33.34       33.13      1.54 o 
  -5   8  11       13.79       14.56      1.33 o 
  -4   8  11       76.19       76.70      2.83 o 
  -3   8  11       83.21       83.28      3.40 o 
  -2   8  11        2.65        3.83      0.81 o 
  -1   8  11       96.01       96.75      2.30 o 
   0   8  11        5.65        5.44      0.83 o 
   1   8  11       41.43       45.94      1.56 o 
   2   8  11        4.69        7.64      2.96 o 
   3   8  11        9.30        8.82      1.84 o 
  -5   9  11       36.85       38.50      1.78 o 
  -4   9  11       32.11       33.16      2.27 o 
  -3   9  11       40.33       40.26      1.44 o 
  -2   9  11      225.69      222.37      5.29 o 
  -1   9  11        3.62        4.10      1.27 o 
   0   9  11      167.91      170.35      4.67 o 
   1   9  11        6.73        4.31      1.81 o 
   2   9  11       35.71       38.79      2.69 o 
  -4  10  11        0.57        1.39      1.49 o 
  -3  10  11        4.16        5.15      1.65 o 
  -2  10  11        4.15        2.86      1.19 o 
  -1  10  11        0.21       -0.68      1.04 o 
   0  10  11       10.38       11.36      1.67 o 
  -6   0  12       65.65       66.78      2.52 o 
  -5   0  12       23.92       25.21      1.69 o 
  -4   0  12       92.55       91.69      3.17 o 
  -3   0  12        0.27        0.16      0.84 o 
  -2   0  12       22.14       21.77      1.78 o 
  -1   0  12      199.35      197.19      5.51 o 
   0   0  12        0.02       -0.01      0.99 o 
   1   0  12      402.72      412.35      7.70 o 
   2   0  12       31.61       33.45      4.21 o 
   3   0  12       92.35       89.66      5.88 o 
   4   0  12       63.79       65.51      4.43 o 
  -7   1  12        5.73        6.39      1.22 o 
  -6   1  12        0.41       -0.40      0.86 o 
  -5   1  12        2.97        3.18      0.58 o 
  -4   1  12        7.41        7.53      0.78 o 
  -3   1  12        1.77        1.53      0.87 o 
  -2   1  12        2.94        2.26      0.94 o 
  -1   1  12       31.70       32.52      1.33 o 
   0   1  12       24.65       24.33      1.72 o 
   1   1  12        4.29        3.71      1.08 o 
   2   1  12       21.26       24.38      2.08 o 
   3   1  12        0.96       -0.68      1.13 o 
   4   1  12       10.81        7.72      1.34 o 
  -7   2  12       89.24       84.34      3.44 o 
  -6   2  12       60.49       57.37      2.80 o 
  -5   2  12       34.68       28.83      2.07 o 
  -4   2  12      119.12      125.28      4.32 o 
  -3   2  12        0.05        0.09      1.78 o 
  -2   2  12      104.96      104.43      3.37 o 
  -1   2  12       90.02       91.03      2.75 o 
   0   2  12        4.16        5.55      0.74 o 
   1   2  12      219.40      219.27      4.09 o 
   2   2  12       60.18       59.68      2.50 o 
   3   2  12       87.95       93.58      2.38 o 
   4   2  12       69.29       70.36      5.85 o 
  -7   3  12        0.04       -0.58      0.82 o 
  -6   3  12       27.65       30.09      4.50 o 
  -5   3  12        1.20        1.09      0.81 o 
  -4   3  12        2.13        3.83      0.98 o 
  -3   3  12       15.90       16.29      1.12 o 
  -2   3  12        0.02       -0.50      0.66 o 
  -1   3  12        0.41        0.55      0.96 o 
   0   3  12        5.34        5.09      1.48 o 
   1   3  12        9.05        9.98      3.20 o 
   2   3  12        1.87        1.96      3.28 o 
   3   3  12        3.10        2.83      1.89 o 
  -7   4  12      154.91      160.49      4.43 o 
  -6   4  12       48.96       45.68      2.41 o 
  -5   4  12       39.55       41.17      1.53 o 
  -4   4  12      116.76      115.90      2.36 o 
  -3   4  12        1.12        1.77      0.68 o 
  -2   4  12      175.51      178.99      3.79 o 
  -1   4  12       39.43       38.78      1.47 o 
   0   4  12        9.94        8.50      1.35 o 
   1   4  12      117.90      122.35      3.66 o 
   2   4  12       86.07       79.21      3.08 o 
   3   4  12       84.32       81.88      6.53 o 
  -6   5  12       14.91       15.71      1.09 o 
  -5   5  12        0.52        1.71      0.70 o 
  -4   5  12        2.02        1.40      0.80 o 
  -3   5  12        3.66        3.94      0.83 o 
  -2   5  12        0.56       -0.49      1.13 o 
  -1   5  12        1.66        1.57      0.77 o 
   0   5  12        0.00        0.16      1.12 o 
   1   5  12        9.76       11.02      1.45 o 
   2   5  12        6.41        4.31      1.24 o 
   3   5  12        2.44        2.72      1.15 o 
  -6   6  12       41.03       44.26      4.69 o 
  -5   6  12       20.96       19.49      1.17 o 
  -4   6  12       64.39       59.81      2.87 o 
  -3   6  12        0.03       -0.47      0.64 o 
  -2   6  12       33.41       34.42      1.64 o 
  -1   6  12      102.47       97.54      2.56 o 
   0   6  12        0.05        0.23      0.80 o 
   1   6  12      225.21      222.11      4.23 o 
   2   6  12       40.46       37.61      2.12 o 
  -5   7  12        1.66        0.48      0.69 o 
  -4   7  12        6.23        6.64      0.99 o 
  -3   7  12        5.45        3.28      0.90 o 
  -2   7  12        2.95        2.48      0.86 o 
  -1   7  12       36.01       37.31      1.69 o 
   0   7  12       30.08       28.85      1.54 o 
   1   7  12        3.59        4.18      1.13 o 
   2   7  12       21.00       20.80      1.39 o 
  -4   8  12       50.57       51.64      1.83 o 
  -3   8  12        0.61        1.34      0.82 o 
  -2   8  12       12.20       11.89      2.41 o 
  -1   8  12       92.81       97.50      2.42 o 
   0   8  12        0.01       -0.01      0.72 o 
   1   8  12      199.68      192.76      5.37 o 
  -2   9  12        0.11       -0.82      1.08 o 
  -1   9  12        5.17        8.02      2.86 o 
  -5   0  13        0.02       -0.74      0.74 o 
  -4   0  13        3.97        4.28      1.01 o 
  -3   0  13        5.91        7.47      1.21 o 
  -2   0  13       55.08       54.88      2.50 o 
  -1   0  13       12.84       12.10      1.54 o 
   0   0  13       23.81       25.68      2.10 o 
   1   0  13        0.57        0.04      1.07 o 
   2   0  13        0.87       -0.19      1.09 o 
  -6   1  13      149.69      156.69      4.53 o 
  -5   1  13       39.32       41.73      2.24 o 
  -4   1  13       25.72       24.92      1.96 o 
  -3   1  13      210.95      207.68      5.93 o 
  -2   1  13        4.06        3.77      0.73 o 
  -1   1  13      121.69      122.13      2.77 o 
   0   1  13       34.07       32.66      1.50 o 
   1   1  13       16.67       17.93      2.10 o 
   2   1  13       68.96       70.66      2.16 o 
  -6   2  13        5.22        4.34      1.29 o 
  -5   2  13        1.21        1.27      1.06 o 
  -4   2  13       12.26       11.04      1.55 o 
  -3   2  13        0.82        0.16      1.00 o 
  -2   2  13        0.03        1.08      1.08 o 
  -1   2  13        3.37        3.15      0.89 o 
   0   2  13        4.19        3.23      0.91 o 
   1   2  13       11.94       13.70      1.73 o 
   2   2  13        1.35       -0.58      1.04 o 
  -6   3  13      131.25      130.41      3.57 o 
  -5   3  13        8.67        8.92      1.48 o 
  -4   3  13       33.91       34.96      2.15 o 
  -3   3  13       19.54       22.71      1.43 o 
  -2   3  13       53.71       54.55      1.94 o 
  -1   3  13       16.43       17.28      1.57 o 
   0   3  13      141.24      145.72      3.25 o 
   1   3  13        3.18        3.56      1.46 o 
   2   3  13       82.51       92.73      6.44 o 
  -5   4  13        2.77        2.46      1.59 o 
  -4   4  13       50.13       48.15      3.72 o 
  -3   4  13        0.17       -0.21      1.02 o 
  -2   4  13       24.79       27.42      1.59 o 
  -1   4  13       35.50       38.80      2.31 o 
   0   4  13        0.02       -0.34      1.12 o 
   1   4  13       32.58       28.55      4.24 o 
   2   4  13        6.71        6.17      1.37 o 
  -5   5  13       12.01       11.32      1.27 o 
  -4   5  13       23.90       25.04      1.47 o 
  -3   5  13       38.28       40.11      2.95 o 
  -2   5  13       35.86       34.14      1.51 o 
  -1   5  13       26.06       26.34      1.40 o 
   0   5  13      103.78      108.88      3.56 o 
   1   5  13        4.40        2.82      1.37 o 
  -4   6  13        0.91        0.60      0.71 o 
  -3   6  13        0.93        0.41      0.71 o 
  -2   6  13        7.37        5.89      0.87 o 
  -1   6  13        0.01       -0.64      0.67 o 
   0   6  13        7.43        7.89      1.18 o 
  -3   7  13      167.58      184.50      5.58 o 
  -2   7  13        0.62        0.69      0.88 o 
  -1   7  13       95.08       94.11      2.57 o 
  -3   0  14      100.54      105.98      3.30 o 
  -2   0  14      163.60      158.82      4.47 o 
  -1   0  14        1.10        2.67      1.07 o 
   0   0  14      163.78      169.24      4.93 o 
  -4   1  14       33.18       36.05      2.14 o 
  -3   1  14        7.20        9.26      1.42 o 
  -2   1  14        3.95        5.38      1.30 o 
  -1   1  14        3.90        3.81      1.30 o 
   0   1  14        3.48        2.64      0.74 o 
  -4   2  14       17.45       13.56      1.68 o 
  -3   2  14       92.72       89.98      3.69 o 
  -2   2  14       51.11       51.76      2.12 o 
  -1   2  14        0.72        2.03      0.98 o 
   0   2  14       25.00       28.72      1.80 o 
  -3   3  14        3.03        3.73      1.03 o 
  -2   3  14        7.13        6.43      1.64 o 
  -1   3  14       51.00       57.73      2.11 o 
  -2   4  14       10.84        9.91      1.63 o 
                                                 
